# Supplementary material for: Different Temperature and Cooling Patterns at the Blunt and Sharp Egg Poles Reflect the Arrangement of Eggs in an Avian Clutch
Source: PLoS One. 2015 Feb 6;10(2):e0117728. doi: 10.1371/journal.pone.0117728 (PMC4319958; doi:10.1371/journal.pone.0117728)
Supplement: S1 Dataset — (XLSX) [file pone.0117728.s001.xlsx]

## Sheet: quail egg_temp
egg	area	point	mass	time	temp
1	1	1	11.15	0	30.7
1	2	2	11.15	0	30.6
1	3	3	11.15	0	30
1	1	4	11.15	0	30.5
1	2	5	11.15	0	30.3
1	3	6	11.15	0	26.4
1	1	7	11.15	0	29.8
1	2	8	11.15	0	28.6
1	3	9	11.15	0	26
1	1	1	11.15	598	18.7
1	2	2	11.15	598	18.5
1	3	3	11.15	598	18.5
1	1	4	11.15	598	18.9
1	2	5	11.15	598	19.3
1	3	6	11.15	598	17.2
1	1	7	11.15	598	19.2
1	2	8	11.15	598	18.5
1	3	9	11.15	598	17.5
1	1	1	11.15	1001	16.2
1	2	2	11.15	1001	16.3
1	3	3	11.15	1001	16.3
1	1	4	11.15	1001	16.5
1	2	5	11.15	1001	16.9
1	3	6	11.15	1001	15.5
1	1	7	11.15	1001	16.7
1	2	8	11.15	1001	15.5
1	3	9	11.15	1001	16
2	1	1	9.7	0	31.8
2	2	2	9.7	0	30.6
2	3	3	9.7	0	28.8
2	1	4	9.7	0	32.3
2	2	5	9.7	0	30.7
2	3	6	9.7	0	26.3
2	1	7	9.7	0	31.2
2	2	8	9.7	0	30.4
2	3	9	9.7	0	29
2	1	1	9.7	556	18.2
2	2	2	9.7	556	17.8
2	3	3	9.7	556	16.9
2	1	4	9.7	556	19.4
2	2	5	9.7	556	18.7
2	3	6	9.7	556	15.8
2	1	7	9.7	556	19.5
2	2	8	9.7	556	18.2
2	3	9	9.7	556	17.5
2	1	1	9.7	992	17.9
2	2	2	9.7	992	17.8
2	3	3	9.7	992	17.5
2	1	4	9.7	992	18.4
2	2	5	9.7	992	18
2	3	6	9.7	992	17
2	1	7	9.7	992	18.2
2	2	8	9.7	992	17.1
2	3	9	9.7	992	17.6
3	1	1	10.7	0	32.2
3	2	2	10.7	0	30.5
3	3	3	10.7	0	29.1
3	1	4	10.7	0	33.8
3	2	5	10.7	0	30.6
3	3	6	10.7	0	28.1
3	1	7	10.7	0	31.6
3	2	8	10.7	0	28.7
3	3	9	10.7	0	28.6
3	1	1	10.7	567	19.5
3	2	2	10.7	567	19.1
3	3	3	10.7	567	18.4
3	1	4	10.7	567	19.7
3	2	5	10.7	567	19.4
3	3	6	10.7	567	18.3
3	1	7	10.7	567	20
3	2	8	10.7	567	18.2
3	3	9	10.7	567	18.8
3	1	1	10.7	1000	17.1
3	2	2	10.7	1000	16.9
3	3	3	10.7	1000	16.5
3	1	4	10.7	1000	17
3	2	5	10.7	1000	17.1
3	3	6	10.7	1000	16.5
3	1	7	10.7	1000	17.1
3	2	8	10.7	1000	15.7
3	3	9	10.7	1000	16.6
4	1	1	9.3	0	30.5
4	2	2	9.3	0	30.1
4	3	3	9.3	0	28.5
4	1	4	9.3	0	30.5
4	2	5	9.3	0	30.5
4	3	6	9.3	0	28
4	1	7	9.3	0	29.6
4	2	8	9.3	0	28.8
4	3	9	9.3	0	27.8
4	1	1	9.3	571	17.8
4	2	2	9.3	571	17.2
4	3	3	9.3	571	14.5
4	1	4	9.3	571	18.7
4	2	5	9.3	571	17.9
4	3	6	9.3	571	15
4	1	7	9.3	571	19.4
4	2	8	9.3	571	17.7
4	3	9	9.3	571	17.3
4	1	1	9.3	1018	16.8
4	2	2	9.3	1018	16.6
4	3	3	9.3	1018	15.1
4	1	4	9.3	1018	16.9
4	2	5	9.3	1018	16.9
4	3	6	9.3	1018	15.6
4	1	7	9.3	1018	17.4
4	2	8	9.3	1018	16
4	3	9	9.3	1018	16.6
5	1	1	12.45	0	30.3
5	2	2	12.45	0	29.4
5	3	3	12.45	0	29.1
5	1	4	12.45	0	31.8
5	2	5	12.45	0	29.9
5	3	6	12.45	0	28.5
5	1	7	12.45	0	29.9
5	2	8	12.45	0	28.5
5	3	9	12.45	0	28.6
5	1	1	12.45	569	18.4
5	2	2	12.45	569	18.4
5	3	3	12.45	569	18.5
5	1	4	12.45	569	19.3
5	2	5	12.45	569	19.7
5	3	6	12.45	569	19.4
5	1	7	12.45	569	20.4
5	2	8	12.45	569	19.8
5	3	9	12.45	569	20.8
5	1	1	12.45	1031	17.7
5	2	2	12.45	1031	17.9
5	3	3	12.45	1031	18.1
5	1	4	12.45	1031	18.1
5	2	5	12.45	1031	18.6
5	3	6	12.45	1031	18.9
5	1	7	12.45	1031	19
5	2	8	12.45	1031	18.2
5	3	9	12.45	1031	19.2
6	1	1	10.8	0	30.2
6	2	2	10.8	0	30.3
6	3	3	10.8	0	28.4
6	1	4	10.8	0	30.9
6	2	5	10.8	0	30.8
6	3	6	10.8	0	28.1
6	1	7	10.8	0	31.4
6	2	8	10.8	0	30.8
6	3	9	10.8	0	28.7
6	1	1	10.8	555	19.2
6	2	2	10.8	555	20
6	3	3	10.8	555	18.2
6	1	4	10.8	555	18.5
6	2	5	10.8	555	20
6	3	6	10.8	555	17
6	1	7	10.8	555	19.7
6	2	8	10.8	555	19.6
6	3	9	10.8	555	17.8
6	1	1	10.8	1033	15.8
6	2	2	10.8	1033	16.2
6	3	3	10.8	1033	15.3
6	1	4	10.8	1033	15.6
6	2	5	10.8	1033	16.3
6	3	6	10.8	1033	14.5
6	1	7	10.8	1033	15.9
6	2	8	10.8	1033	15.5
6	3	9	10.8	1033	15.1
7	1	1	11.7	0	31.3
7	2	2	11.7	0	30.4
7	3	3	11.7	0	27.8
7	1	4	11.7	0	32.1
7	2	5	11.7	0	30.3
7	3	6	11.7	0	25.5
7	1	7	11.7	0	30.8
7	2	8	11.7	0	29.2
7	3	9	11.7	0	27.5
7	1	1	11.7	536	19.3
7	2	2	11.7	536	18.5
7	3	3	11.7	536	15.6
7	1	4	11.7	536	20.8
7	2	5	11.7	536	20
7	3	6	11.7	536	16.2
7	1	7	11.7	536	21.2
7	2	8	11.7	536	20.1
7	3	9	11.7	536	18.3
7	1	1	11.7	1013	15.5
7	2	2	11.7	1013	15.1
7	3	3	11.7	1013	14.4
7	1	4	11.7	1013	16.1
7	2	5	11.7	1013	15.9
7	3	6	11.7	1013	14.7
7	1	7	11.7	1013	16.5
7	2	8	11.7	1013	14.9
7	3	9	11.7	1013	15.7
8	1	1	12.15	0	33.3
8	2	2	12.15	0	33.4
8	3	3	12.15	0	32.1
8	1	4	12.15	0	34.8
8	2	5	12.15	0	33.8
8	3	6	12.15	0	30.1
8	1	7	12.15	0	34.3
8	2	8	12.15	0	32.6
8	3	9	12.15	0	32.8
8	1	1	12.15	513	19.9
8	2	2	12.15	513	20.2
8	3	3	12.15	513	20.2
8	1	4	12.15	513	20.8
8	2	5	12.15	513	21.3
8	3	6	12.15	513	17.8
8	1	7	12.15	513	22.2
8	2	8	12.15	513	21.9
8	3	9	12.15	513	21.2
8	1	1	12.15	999	15.7
8	2	2	12.15	999	16
8	3	3	12.15	999	15.7
8	1	4	12.15	999	16.1
8	2	5	12.15	999	16.5
8	3	6	12.15	999	15.1
8	1	7	12.15	999	17
8	2	8	12.15	999	16
8	3	9	12.15	999	16.8
9	1	1	9.4	0	30
9	2	2	9.4	0	28.8
9	3	3	9.4	0	21.3
9	1	4	9.4	0	31.2
9	2	5	9.4	0	29
9	3	6	9.4	0	20.9
9	1	7	9.4	0	30
9	2	8	9.4	0	28.5
9	3	9	9.4	0	23.8
9	1	1	9.4	516	17.2
9	2	2	9.4	516	17.1
9	3	3	9.4	516	14.4
9	1	4	9.4	516	19.2
9	2	5	9.4	516	18.3
9	3	6	9.4	516	13.3
9	1	7	9.4	516	19.7
9	2	8	9.4	516	18.7
9	3	9	9.4	516	15.5
9	1	1	9.4	981	14.9
9	2	2	9.4	981	14.7
9	3	3	9.4	981	13.9
9	1	4	9.4	981	15.2
9	2	5	9.4	981	15.2
9	3	6	9.4	981	13.8
9	1	7	9.4	981	15.6
9	2	8	9.4	981	14.5
9	3	9	9.4	981	14.4
10	1	1	11	0	29.6
10	2	2	11	0	29.6
10	3	3	11	0	27.8
10	1	4	11	0	30.4
10	2	5	11	0	29.4
10	3	6	11	0	25.8
10	1	7	11	0	29.8
10	2	8	11	0	28.7
10	3	9	11	0	28.5
10	1	1	11	523	20
10	2	2	11	523	20.6
10	3	3	11	523	18.4
10	1	4	11	523	19.6
10	2	5	11	523	20.5
10	3	6	11	523	17.7
10	1	7	11	523	20.2
10	2	8	11	523	20.6
10	3	9	11	523	20.4
10	1	1	11	1011	16.8
10	2	2	11	1011	17.1
10	3	3	11	1011	15.7
10	1	4	11	1011	16.5
10	2	5	11	1011	16.8
10	3	6	11	1011	15.3
10	1	7	11	1011	16.5
10	2	8	11	1011	15.6
10	3	9	11	1011	16.3
11	1	1	9.75	0	31
11	2	2	9.75	0	30.5
11	3	3	9.75	0	29.2
11	1	4	9.75	0	31.7
11	2	5	9.75	0	30.7
11	3	6	9.75	0	27.4
11	1	7	9.75	0	31.2
11	2	8	9.75	0	29.8
11	3	9	9.75	0	29.3
11	1	1	9.75	531	17.8
11	2	2	9.75	531	18.4
11	3	3	9.75	531	19.7
11	1	4	9.75	531	18.7
11	2	5	9.75	531	19.7
11	3	6	9.75	531	20.7
11	1	7	9.75	531	20.4
11	2	8	9.75	531	20.5
11	3	9	9.75	531	21.6
11	1	1	9.75	1000	15.5
11	2	2	9.75	1000	15.7
11	3	3	9.75	1000	15.8
11	1	4	9.75	1000	15.8
11	2	5	9.75	1000	16.3
11	3	6	9.75	1000	16.2
11	1	7	9.75	1000	16.2
11	2	8	9.75	1000	15.3
11	3	9	9.75	1000	16.4
12	1	1	12.6	0	33
12	2	2	12.6	0	32.6
12	3	3	12.6	0	31.6
12	1	4	12.6	0	33.5
12	2	5	12.6	0	32.7
12	3	6	12.6	0	30.2
12	1	7	12.6	0	33.1
12	2	8	12.6	0	32
12	3	9	12.6	0	30.8
12	1	1	12.6	540	19.7
12	2	2	12.6	540	19.4
12	3	3	12.6	540	18.5
12	1	4	12.6	540	21.3
12	2	5	12.6	540	20.4
12	3	6	12.6	540	15.9
12	1	7	12.6	540	22
12	2	8	12.6	540	21.5
12	3	9	12.6	540	17.2
12	1	1	12.6	1007	16.2
12	2	2	12.6	1007	16.3
12	3	3	12.6	1007	16
12	1	4	12.6	1007	16.8
12	2	5	12.6	1007	16.5
12	3	6	12.6	1007	14.2
12	1	7	12.6	1007	17.1
12	2	8	12.6	1007	16.7
12	3	9	12.6	1007	15.4
13	1	1	10	0	32.2
13	2	2	10	0	31.9
13	3	3	10	0	30.9
13	1	4	10	0	32.3
13	2	5	10	0	32
13	3	6	10	0	28.5
13	1	7	10	0	31.8
13	2	8	10	0	30.9
13	3	9	10	0	31
13	1	1	10	514	19.2
13	2	2	10	514	19
13	3	3	10	514	20.4
13	1	4	10	514	20.4
13	2	5	10	514	20.7
13	3	6	10	514	19.1
13	1	7	10	514	22.2
13	2	8	10	514	21.9
13	3	9	10	514	22.5
13	1	1	10	1001	14.4
13	2	2	10	1001	14.4
13	3	3	10	1001	14.6
13	1	4	10	1001	15
13	2	5	10	1001	15.2
13	3	6	10	1001	15.1
13	1	7	10	1001	15.9
13	2	8	10	1001	15.1
13	3	9	10	1001	15.9
14	1	1	10.4	0	32.1
14	2	2	10.4	0	31.9
14	3	3	10.4	0	30.9
14	1	4	10.4	0	32.8
14	2	5	10.4	0	33
14	3	6	10.4	0	28.1
14	1	7	10.4	0	33.4
14	2	8	10.4	0	31.9
14	3	9	10.4	0	32.2
14	1	1	10.4	515	18.1
14	2	2	10.4	515	18.3
14	3	3	10.4	515	17.4
14	1	4	10.4	515	19.2
14	2	5	10.4	515	19.6
14	3	6	10.4	515	17.8
14	1	7	10.4	515	21.2
14	2	8	10.4	515	20.2
14	3	9	10.4	515	20.8
14	1	1	10.4	1011	15.2
14	2	2	10.4	1011	15.1
14	3	3	10.4	1011	15.2
14	1	4	10.4	1011	15.6
14	2	5	10.4	1011	15.9
14	3	6	10.4	1011	15.9
14	1	7	10.4	1011	16.5
14	2	8	10.4	1011	15.7
14	3	9	10.4	1011	16.4
15	1	1	12.5	0	34.7
15	2	2	12.5	0	32.4
15	3	3	12.5	0	29.6
15	1	4	12.5	0	35.5
15	2	5	12.5	0	33.5
15	3	6	12.5	0	28.6
15	1	7	12.5	0	35.8
15	2	8	12.5	0	33.3
15	3	9	12.5	0	31.2
15	1	1	12.5	419	19.7
15	2	2	12.5	419	19.6
15	3	3	12.5	419	18.7
15	1	4	12.5	419	21.4
15	2	5	12.5	419	21.8
15	3	6	12.5	419	19.9
15	1	7	12.5	419	23.7
15	2	8	12.5	419	23.4
15	3	9	12.5	419	22.5
15	1	1	12.5	981	15.6
15	2	2	12.5	981	15.6
15	3	3	12.5	981	15.3
15	1	4	12.5	981	16.3
15	2	5	12.5	981	16.8
15	3	6	12.5	981	15.5
15	1	7	12.5	981	17.5
15	2	8	12.5	981	16.7
15	3	9	12.5	981	17
16	1	1	11	0	33.4
16	2	2	11	0	32.7
16	3	3	11	0	32.3
16	1	4	11	0	35.2
16	2	5	11	0	33.4
16	3	6	11	0	30.5
16	1	7	11	0	34.7
16	2	8	11	0	32.8
16	3	9	11	0	32.6
16	1	1	11	489	19.1
16	2	2	11	489	18.8
16	3	3	11	489	19.4
16	1	4	11	489	20.6
16	2	5	11	489	21
16	3	6	11	489	19.9
16	1	7	11	489	22.5
16	2	8	11	489	21.8
16	3	9	11	489	21.2
16	1	1	11	988	15.5
16	2	2	11	988	15.6
16	3	3	11	988	15.8
16	1	4	11	988	16.3
16	2	5	11	988	16.7
16	3	6	11	988	16.1
16	1	7	11	988	17.2
16	2	8	11	988	16.8
16	3	9	11	988	17
17	1	1	11.4	0	33.7
17	2	2	11.4	0	32.8
17	3	3	11.4	0	32.8
17	1	4	11.4	0	35.1
17	2	5	11.4	0	33.1
17	3	6	11.4	0	33.3
17	1	7	11.4	0	34.7
17	2	8	11.4	0	32.6
17	3	9	11.4	0	33
17	1	1	11.4	507	21.5
17	2	2	11.4	507	22.4
17	3	3	11.4	507	23.6
17	1	4	11.4	507	21.9
17	2	5	11.4	507	23.2
17	3	6	11.4	507	23.6
17	1	7	11.4	507	23.2
17	2	8	11.4	507	22.9
17	3	9	11.4	507	23.6
17	1	1	11.4	972	15.8
17	2	2	11.4	972	16.5
17	3	3	11.4	972	17
17	1	4	11.4	972	15.8
17	2	5	11.4	972	17
17	3	6	11.4	972	17.7
17	1	7	11.4	972	16.9
17	2	8	11.4	972	16.9
17	3	9	11.4	972	17.9

## Sheet: quail egg_cool
egg	area	point	mass	temp0	cool rate (slope)
1	1	1	11.15	30.7	-0.0153396
1	2	2	11.15	30.6	-0.0151587
1	3	3	11.15	30	-0.014512
1	1	4	11.15	30.5	-0.0148122
1	2	5	11.15	30.3	-0.0141655
1	3	6	11.15	26.4	-0.0115519
1	1	7	11.15	29.8	-0.0138306
1	2	8	11.15	28.6	-0.0137729
1	3	9	11.15	26	-0.0106049
2	1	1	9.7	31.8	-0.0148369
2	2	2	9.7	30.6	-0.0136806
2	3	3	9.7	28.8	-0.0121162
2	1	4	9.7	32.3	-0.0147917
2	2	5	9.7	30.7	-0.0135285
2	3	6	9.7	26.3	-0.0100174
2	1	7	9.7	31.2	-0.0138104
2	2	8	9.7	30.4	-0.0141439
2	3	9	9.7	29	-0.0121908
3	1	1	10.7	32.2	-0.0158856
3	2	2	10.7	30.5	-0.0143048
3	3	3	10.7	29.1	-0.0132631
3	1	4	10.7	33.8	-0.0176719
3	2	5	10.7	30.6	-0.0141911
3	3	6	10.7	28.1	-0.0122067
3	1	7	10.7	31.6	-0.0152107
3	2	8	10.7	28.7	-0.0136445
3	3	9	10.7	28.6	-0.0126029
4	1	1	9.3	30.5	-0.0141991
4	2	2	9.3	30.1	-0.0140165
4	3	3	9.3	28.5	-0.0139892
4	1	4	9.3	30.5	-0.0140438
4	2	5	9.3	30.5	-0.014095
4	3	6	9.3	28	-0.0129481
4	1	7	9.3	29.6	-0.0125735
4	2	8	9.3	28.8	-0.0132173
4	3	9	9.3	27.8	-0.0116156
5	1	1	12.45	30.3	-0.012849
5	2	2	12.45	29.4	-0.0117343
5	3	3	12.45	29.1	-0.0112281
5	1	4	12.45	31.8	-0.0139483
5	2	5	12.45	29.9	-0.0114991
5	3	6	12.45	28.5	-0.00979139
5	1	7	12.45	29.9	-0.0110748
5	2	8	12.45	28.5	-0.010451
5	3	9	12.45	28.6	-0.00953063
6	1	1	10.8	30.2	-0.0144647
6	2	2	10.8	30.3	-0.0141487
6	3	3	10.8	28.4	-0.0131649
6	1	4	10.8	30.9	-0.0153909
6	2	5	10.8	30.8	-0.0145565
6	3	6	10.8	28.1	-0.0136832
6	1	7	10.8	31.4	-0.0155653
6	2	8	10.8	30.8	-0.0153536
6	3	9	10.8	28.7	-0.013677
7	1	1	11.7	31.3	-0.0161506
7	2	2	11.7	30.4	-0.0156451
7	3	3	11.7	27.8	-0.0137378
7	1	4	11.7	32.1	-0.016338
7	2	5	11.7	30.3	-0.0147068
7	3	6	11.7	25.5	-0.0110616
7	1	7	11.7	30.8	-0.0145921
7	2	8	11.7	29.2	-0.0145821
7	3	9	11.7	27.5	-0.0120666
8	1	1	12.15	33.3	-0.0181532
8	2	2	12.15	33.4	-0.017947
8	3	3	12.15	32.1	-0.0169167
8	1	4	12.15	34.8	-0.0192883
8	2	5	12.15	33.8	-0.0178452
8	3	6	12.15	30.1	-0.0154696
8	1	7	12.15	34.3	-0.0178461
8	2	8	12.15	32.6	-0.0171259
8	3	9	12.15	32.8	-0.0165041
9	1	1	9.4	30	-0.0159567
9	2	2	9.4	28.8	-0.0148961
9	3	3	9.4	21.3	-0.00782955
9	1	4	9.4	31.2	-0.0168836
9	2	5	9.4	29	-0.0145675
9	3	6	9.4	20.9	-0.0075273
9	1	7	9.4	30	-0.0151875
9	2	8	9.4	28.5	-0.0147623
9	3	9	9.4	23.8	-0.00993844
10	1	1	11	29.6	-0.0130589
10	2	2	11	29.6	-0.0127515
10	3	3	11	27.8	-0.0123458
10	1	4	11	30.4	-0.0141824
10	2	5	11	29.4	-0.0128529
10	3	6	11	25.8	-0.0107131
10	1	7	11	29.8	-0.0135677
10	2	8	11	28.7	-0.013359
10	3	9	11	28.5	-0.0124431
11	1	1	9.75	31	-0.0160971
11	2	2	9.75	30.5	-0.0153587
11	3	3	9.75	29.2	-0.0138729
11	1	4	9.75	31.7	-0.0165003
11	2	5	9.75	30.7	-0.0149261
11	3	6	9.75	27.4	-0.0115671
11	1	7	9.75	31.2	-0.0155331
11	2	8	9.75	29.8	-0.0149895
11	3	9	9.75	29.3	-0.0133225
12	1	1	12.6	33	-0.0173315
12	2	2	12.6	32.6	-0.0168245
12	3	3	12.6	31.6	-0.016116
12	1	4	12.6	33.5	-0.0171977
12	2	5	12.6	32.7	-0.0166967
12	3	6	12.6	30.2	-0.0165552
12	1	7	12.6	33.1	-0.0164591
12	2	8	12.6	32	-0.0157356
12	3	9	12.6	30.8	-0.0159294
13	1	1	10	32.2	-0.0183229
13	2	2	10	31.9	-0.0180138
13	3	3	10	30.9	-0.0167818
13	1	4	10	32.3	-0.0178097
13	2	5	10	32	-0.0172955
13	3	6	10	28.5	-0.0137944
13	1	7	10	31.8	-0.0163713
13	2	8	10	30.9	-0.0162695
13	3	9	10	31	-0.0155489
14	1	1	10.4	32.1	-0.0171843
14	2	2	10.4	31.9	-0.017085
14	3	3	10.4	30.9	-0.0159604
14	1	4	10.4	32.8	-0.0174943
14	2	5	10.4	33	-0.0173935
14	3	6	10.4	28.1	-0.0124038
14	1	7	10.4	33.4	-0.017198
14	2	8	10.4	31.9	-0.0164856
14	3	9	10.4	32.2	-0.0160787
15	1	1	12.5	34.7	-0.0191776
15	2	2	12.5	32.4	-0.0169179
15	3	3	12.5	29.6	-0.0143997
15	1	4	12.5	35.5	-0.0194014
15	2	5	12.5	33.5	-0.0169463
15	3	6	12.5	28.6	-0.0133535
15	1	7	12.5	35.8	-0.0186609
15	2	8	12.5	33.3	-0.0170631
15	3	9	12.5	31.2	-0.0145669
16	1	1	11	33.4	-0.0185185
16	2	2	11	32.7	-0.017684
16	3	3	11	32.3	-0.0170783
16	1	4	11	35.2	-0.0195676
16	2	5	11	33.4	-0.0173044
16	3	6	11	30.5	-0.0149239
16	1	7	11	34.7	-0.0181564
16	2	8	11	32.8	-0.0166046
16	3	9	11	32.6	-0.0161699
17	1	1	11.4	33.7	-0.0190304
17	2	2	11.4	32.8	-0.017323
17	3	3	11.4	32.8	-0.0167836
17	1	4	11.4	35.1	-0.0205192
17	2	5	11.4	33.1	-0.017107
17	3	6	11.4	33.3	-0.0165767
17	1	7	11.4	34.7	-0.0189184
17	2	8	11.4	32.6	-0.0166824
17	3	9	11.4	33	-0.0160455

## Sheet: quail clutch_temp
ID_arrangement	clutch	arrangement	position	point	time	temp
1_2	1	1	2	1	0	32.7
1_2	1	1	2	1	23	32.3
1_2	1	1	2	1	48	32.3
1_2	1	1	2	1	93	31.4
1_2	1	1	2	1	149	31.8
1_2	1	1	2	1	199	30.6
1_2	1	1	2	1	255	30.9
1_2	1	1	2	1	324	30.8
1_2	1	1	2	1	373	29.8
1_2	1	1	2	1	436	29.9
1_2	1	1	2	1	501	29.8
1_2	1	1	2	1	561	29.8
1_2	1	1	2	1	639	29.8
1_2	1	1	2	1	720	28
1_2	1	1	2	1	820	28.3
1_2	1	1	2	1	916	26.2
1_2	1	1	2	1	1027	25.6
1_2	1	1	2	1	1115	25
1_2	1	1	2	1	1207	25.1
1_2	1	1	2	1	1296	24.3
1_2	1	1	2	1	1374	23.9
1_2	1	1	2	1	1460	23.5
1_2	1	1	2	1	1568	23.3
1_2	1	1	2	1	1702	22.6
1_2	1	1	2	1	1800	21.8
1_2	1	1	2	1	1860	20.8
1_2	1	1	2	1	1918	21.1
1_2	1	1	2	1	2070	20.5
1_1	1	1	1	2	0	33.4
1_1	1	1	1	2	23	32.7
1_1	1	1	1	2	48	32.7
1_1	1	1	1	2	93	31.5
1_1	1	1	1	2	149	31.8
1_1	1	1	1	2	199	29.9
1_1	1	1	1	2	255	30.5
1_1	1	1	1	2	324	30.3
1_1	1	1	1	2	373	29.1
1_1	1	1	1	2	436	29.2
1_1	1	1	1	2	501	28.6
1_1	1	1	1	2	561	28.7
1_1	1	1	1	2	639	28.5
1_1	1	1	1	2	720	26.9
1_1	1	1	1	2	820	26.9
1_1	1	1	1	2	916	24.4
1_1	1	1	1	2	1027	24.4
1_1	1	1	1	2	1115	24.1
1_1	1	1	1	2	1207	23.5
1_1	1	1	1	2	1296	22.7
1_1	1	1	1	2	1374	22.9
1_1	1	1	1	2	1460	22.1
1_1	1	1	1	2	1568	21.5
1_1	1	1	1	2	1702	21.4
1_1	1	1	1	2	1800	20.8
1_1	1	1	1	2	1860	18
1_1	1	1	1	2	1918	18.3
1_1	1	1	1	2	2070	19.5
1_1	1	1	1	3	0	33.1
1_1	1	1	1	3	23	32.4
1_1	1	1	1	3	48	32
1_1	1	1	1	3	93	31
1_1	1	1	1	3	149	31.2
1_1	1	1	1	3	199	29.5
1_1	1	1	1	3	255	29.3
1_1	1	1	1	3	324	29.2
1_1	1	1	1	3	373	28.5
1_1	1	1	1	3	436	28.9
1_1	1	1	1	3	501	27.8
1_1	1	1	1	3	561	28.4
1_1	1	1	1	3	639	27.9
1_1	1	1	1	3	720	26.1
1_1	1	1	1	3	820	26
1_1	1	1	1	3	916	24.1
1_1	1	1	1	3	1027	24.3
1_1	1	1	1	3	1115	23.8
1_1	1	1	1	3	1207	23.3
1_1	1	1	1	3	1296	22.5
1_1	1	1	1	3	1374	22.3
1_1	1	1	1	3	1460	22
1_1	1	1	1	3	1568	21.6
1_1	1	1	1	3	1702	21
1_1	1	1	1	3	1800	20.9
1_1	1	1	1	3	1860	14.8
1_1	1	1	1	3	1918	19.4
1_1	1	1	1	3	2070	19.5
1_2	1	1	2	4	0	32.3
1_2	1	1	2	4	23	32.1
1_2	1	1	2	4	48	32
1_2	1	1	2	4	93	31.4
1_2	1	1	2	4	149	31.8
1_2	1	1	2	4	199	30.8
1_2	1	1	2	4	255	30.8
1_2	1	1	2	4	324	30.9
1_2	1	1	2	4	373	30.2
1_2	1	1	2	4	436	30.3
1_2	1	1	2	4	501	30.2
1_2	1	1	2	4	561	30.4
1_2	1	1	2	4	639	30.2
1_2	1	1	2	4	720	28.7
1_2	1	1	2	4	820	28.5
1_2	1	1	2	4	916	27.3
1_2	1	1	2	4	1027	26.7
1_2	1	1	2	4	1115	26
1_2	1	1	2	4	1207	25.8
1_2	1	1	2	4	1296	25.3
1_2	1	1	2	4	1374	24.9
1_2	1	1	2	4	1460	24.2
1_2	1	1	2	4	1568	23.5
1_2	1	1	2	4	1702	23.1
1_2	1	1	2	4	1800	22.3
1_2	1	1	2	4	1860	21.6
1_2	1	1	2	4	1918	21.8
1_2	1	1	2	4	2070	21.1
1_1	1	1	1	5	0	33.1
1_1	1	1	1	5	23	32.5
1_1	1	1	1	5	48	32.2
1_1	1	1	1	5	93	31.4
1_1	1	1	1	5	149	31.4
1_1	1	1	1	5	199	28.7
1_1	1	1	1	5	255	29.2
1_1	1	1	1	5	324	29.4
1_1	1	1	1	5	373	28.4
1_1	1	1	1	5	436	28.2
1_1	1	1	1	5	501	28.1
1_1	1	1	1	5	561	28.3
1_1	1	1	1	5	639	28
1_1	1	1	1	5	720	26.2
1_1	1	1	1	5	820	26.2
1_1	1	1	1	5	916	23.4
1_1	1	1	1	5	1027	23.2
1_1	1	1	1	5	1115	22.8
1_1	1	1	1	5	1207	22.5
1_1	1	1	1	5	1296	21.9
1_1	1	1	1	5	1374	21.6
1_1	1	1	1	5	1460	21
1_1	1	1	1	5	1568	20.5
1_1	1	1	1	5	1702	20.3
1_1	1	1	1	5	1800	19.9
1_1	1	1	1	5	1860	18.8
1_1	1	1	1	5	1918	19
1_1	1	1	1	5	2070	18.8
1_1	1	1	1	6	0	33
1_1	1	1	1	6	23	32.1
1_1	1	1	1	6	48	32.1
1_1	1	1	1	6	93	30.6
1_1	1	1	1	6	149	30.3
1_1	1	1	1	6	199	29.2
1_1	1	1	1	6	255	28.7
1_1	1	1	1	6	324	28.5
1_1	1	1	1	6	373	28.2
1_1	1	1	1	6	436	28.3
1_1	1	1	1	6	501	27.8
1_1	1	1	1	6	561	27.8
1_1	1	1	1	6	639	27.4
1_1	1	1	1	6	720	26
1_1	1	1	1	6	820	25.8
1_1	1	1	1	6	916	24
1_1	1	1	1	6	1027	23.7
1_1	1	1	1	6	1115	23.1
1_1	1	1	1	6	1207	22.6
1_1	1	1	1	6	1296	22.1
1_1	1	1	1	6	1374	22
1_1	1	1	1	6	1460	21.4
1_1	1	1	1	6	1568	21
1_1	1	1	1	6	1702	20.6
1_1	1	1	1	6	1800	20.6
1_1	1	1	1	6	1860	16.3
1_1	1	1	1	6	1918	20.4
1_1	1	1	1	6	2070	19.2
1_2	1	1	2	7	0	32.7
1_2	1	1	2	7	23	32.4
1_2	1	1	2	7	48	32.4
1_2	1	1	2	7	93	31.6
1_2	1	1	2	7	149	32
1_2	1	1	2	7	199	30.5
1_2	1	1	2	7	255	30.8
1_2	1	1	2	7	324	31
1_2	1	1	2	7	373	29.8
1_2	1	1	2	7	436	29.6
1_2	1	1	2	7	501	30
1_2	1	1	2	7	561	30
1_2	1	1	2	7	639	30.2
1_2	1	1	2	7	720	28.3
1_2	1	1	2	7	820	28.3
1_2	1	1	2	7	916	26.3
1_2	1	1	2	7	1027	25.8
1_2	1	1	2	7	1115	25.2
1_2	1	1	2	7	1207	25.3
1_2	1	1	2	7	1296	24.1
1_2	1	1	2	7	1374	24.2
1_2	1	1	2	7	1460	23.5
1_2	1	1	2	7	1568	22.8
1_2	1	1	2	7	1702	21.8
1_2	1	1	2	7	1800	21.4
1_2	1	1	2	7	1860	21.3
1_2	1	1	2	7	1918	21
1_2	1	1	2	7	2070	20.3
1_1	1	1	1	8	0	33.2
1_1	1	1	1	8	23	32.5
1_1	1	1	1	8	48	32.6
1_1	1	1	1	8	93	31.8
1_1	1	1	1	8	149	31.6
1_1	1	1	1	8	199	29.3
1_1	1	1	1	8	255	29.4
1_1	1	1	1	8	324	30.3
1_1	1	1	1	8	373	28.8
1_1	1	1	1	8	436	28.9
1_1	1	1	1	8	501	28.8
1_1	1	1	1	8	561	28.7
1_1	1	1	1	8	639	28.8
1_1	1	1	1	8	720	27
1_1	1	1	1	8	820	27.1
1_1	1	1	1	8	916	24.5
1_1	1	1	1	8	1027	24.2
1_1	1	1	1	8	1115	23.2
1_1	1	1	1	8	1207	23.3
1_1	1	1	1	8	1296	22.9
1_1	1	1	1	8	1374	22.9
1_1	1	1	1	8	1460	22.4
1_1	1	1	1	8	1568	21.6
1_1	1	1	1	8	1702	21.1
1_1	1	1	1	8	1800	20.7
1_1	1	1	1	8	1860	20.4
1_1	1	1	1	8	1918	20.8
1_1	1	1	1	8	2070	19.4
1_1	1	1	1	9	0	32.8
1_1	1	1	1	9	23	32.1
1_1	1	1	1	9	48	31.8
1_1	1	1	1	9	93	30.8
1_1	1	1	1	9	149	30.5
1_1	1	1	1	9	199	28.5
1_1	1	1	1	9	255	28.5
1_1	1	1	1	9	324	28.5
1_1	1	1	1	9	373	28
1_1	1	1	1	9	436	28
1_1	1	1	1	9	501	27.9
1_1	1	1	1	9	561	27.8
1_1	1	1	1	9	639	27.5
1_1	1	1	1	9	720	26.2
1_1	1	1	1	9	820	25.6
1_1	1	1	1	9	916	23.9
1_1	1	1	1	9	1027	23.4
1_1	1	1	1	9	1115	22.8
1_1	1	1	1	9	1207	22.3
1_1	1	1	1	9	1296	21.9
1_1	1	1	1	9	1374	22
1_1	1	1	1	9	1460	21.6
1_1	1	1	1	9	1568	21.2
1_1	1	1	1	9	1702	20.1
1_1	1	1	1	9	1800	19.8
1_1	1	1	1	9	1860	18.3
1_1	1	1	1	9	1918	21.3
1_1	1	1	1	9	2070	18.4
1_2	1	1	2	10	0	32.7
1_2	1	1	2	10	23	32.4
1_2	1	1	2	10	48	32.4
1_2	1	1	2	10	93	31.6
1_2	1	1	2	10	149	32.2
1_2	1	1	2	10	199	31.2
1_2	1	1	2	10	255	31
1_2	1	1	2	10	324	31
1_2	1	1	2	10	373	30.4
1_2	1	1	2	10	436	30.1
1_2	1	1	2	10	501	30.2
1_2	1	1	2	10	561	30.3
1_2	1	1	2	10	639	30.1
1_2	1	1	2	10	720	28.5
1_2	1	1	2	10	820	28.1
1_2	1	1	2	10	916	26.4
1_2	1	1	2	10	1027	25.7
1_2	1	1	2	10	1115	25.4
1_2	1	1	2	10	1207	25
1_2	1	1	2	10	1296	24.3
1_2	1	1	2	10	1374	23.4
1_2	1	1	2	10	1460	22.7
1_2	1	1	2	10	1568	22
1_2	1	1	2	10	1702	21
1_2	1	1	2	10	1800	20.8
1_2	1	1	2	10	1860	19.3
1_2	1	1	2	10	1918	19.5
1_2	1	1	2	10	2070	19.2
1_1	1	1	1	11	0	33.5
1_1	1	1	1	11	23	32.9
1_1	1	1	1	11	48	32.9
1_1	1	1	1	11	93	31.9
1_1	1	1	1	11	149	32
1_1	1	1	1	11	199	31.1
1_1	1	1	1	11	255	30.3
1_1	1	1	1	11	324	29.9
1_1	1	1	1	11	373	29.5
1_1	1	1	1	11	436	29.5
1_1	1	1	1	11	501	29.3
1_1	1	1	1	11	561	29
1_1	1	1	1	11	639	29.3
1_1	1	1	1	11	720	27.5
1_1	1	1	1	11	820	26.9
1_1	1	1	1	11	916	24.6
1_1	1	1	1	11	1027	23.7
1_1	1	1	1	11	1115	24.1
1_1	1	1	1	11	1207	23.1
1_1	1	1	1	11	1296	22.6
1_1	1	1	1	11	1374	22.8
1_1	1	1	1	11	1460	21.6
1_1	1	1	1	11	1568	21.6
1_1	1	1	1	11	1702	20.1
1_1	1	1	1	11	1800	20.7
1_1	1	1	1	11	1860	18
1_1	1	1	1	11	1918	18.9
1_1	1	1	1	11	2070	18.8
1_1	1	1	1	12	0	33.1
1_1	1	1	1	12	23	32.3
1_1	1	1	1	12	48	32.1
1_1	1	1	1	12	93	30.9
1_1	1	1	1	12	149	30.6
1_1	1	1	1	12	199	30.1
1_1	1	1	1	12	255	28.8
1_1	1	1	1	12	324	28.5
1_1	1	1	1	12	373	28.2
1_1	1	1	1	12	436	28.6
1_1	1	1	1	12	501	27.9
1_1	1	1	1	12	561	27.7
1_1	1	1	1	12	639	28.1
1_1	1	1	1	12	720	26.1
1_1	1	1	1	12	820	25.5
1_1	1	1	1	12	916	23.2
1_1	1	1	1	12	1027	23.2
1_1	1	1	1	12	1115	23
1_1	1	1	1	12	1207	21.9
1_1	1	1	1	12	1296	21.4
1_1	1	1	1	12	1374	21.7
1_1	1	1	1	12	1460	21
1_1	1	1	1	12	1568	20.9
1_1	1	1	1	12	1702	19.6
1_1	1	1	1	12	1800	20.2
1_1	1	1	1	12	1860	15.7
1_1	1	1	1	12	1918	20
1_1	1	1	1	12	2070	18.5
1_2	1	1	2	13	0	32.6
1_2	1	1	2	13	23	32.3
1_2	1	1	2	13	48	32.1
1_2	1	1	2	13	93	31.3
1_2	1	1	2	13	149	31.8
1_2	1	1	2	13	199	30.9
1_2	1	1	2	13	255	30.8
1_2	1	1	2	13	324	30.9
1_2	1	1	2	13	373	30.3
1_2	1	1	2	13	436	30.2
1_2	1	1	2	13	501	29.9
1_2	1	1	2	13	561	30
1_2	1	1	2	13	639	29.7
1_2	1	1	2	13	720	28.2
1_2	1	1	2	13	820	27.7
1_2	1	1	2	13	916	26.4
1_2	1	1	2	13	1027	25.5
1_2	1	1	2	13	1115	24.7
1_2	1	1	2	13	1207	24
1_2	1	1	2	13	1296	23.2
1_2	1	1	2	13	1374	23.1
1_2	1	1	2	13	1460	22.5
1_2	1	1	2	13	1568	21.1
1_2	1	1	2	13	1702	20.5
1_2	1	1	2	13	1800	20.1
1_2	1	1	2	13	1860	19.2
1_2	1	1	2	13	1918	19
1_2	1	1	2	13	2070	18.6
1_1	1	1	1	14	0	33.1
1_1	1	1	1	14	23	32.2
1_1	1	1	1	14	48	32.3
1_1	1	1	1	14	93	30.9
1_1	1	1	1	14	149	31.2
1_1	1	1	1	14	199	29.1
1_1	1	1	1	14	255	28.4
1_1	1	1	1	14	324	28.6
1_1	1	1	1	14	373	27.7
1_1	1	1	1	14	436	27.5
1_1	1	1	1	14	501	27.1
1_1	1	1	1	14	561	27.5
1_1	1	1	1	14	639	27.5
1_1	1	1	1	14	720	25.4
1_1	1	1	1	14	820	25.3
1_1	1	1	1	14	916	21.3
1_1	1	1	1	14	1027	20.4
1_1	1	1	1	14	1115	20.6
1_1	1	1	1	14	1207	19.6
1_1	1	1	1	14	1296	19
1_1	1	1	1	14	1374	19.4
1_1	1	1	1	14	1460	18.6
1_1	1	1	1	14	1568	18.1
1_1	1	1	1	14	1702	17.6
1_1	1	1	1	14	1800	18
1_1	1	1	1	14	1860	14.9
1_1	1	1	1	14	1918	17.1
1_1	1	1	1	14	2070	16.6
1_1	1	1	1	15	0	32.7
1_1	1	1	1	15	23	31.7
1_1	1	1	1	15	48	31.6
1_1	1	1	1	15	93	29.6
1_1	1	1	1	15	149	29.8
1_1	1	1	1	15	199	28.1
1_1	1	1	1	15	255	27.6
1_1	1	1	1	15	324	27.5
1_1	1	1	1	15	373	27.1
1_1	1	1	1	15	436	27.5
1_1	1	1	1	15	501	26.9
1_1	1	1	1	15	561	26.7
1_1	1	1	1	15	639	26.7
1_1	1	1	1	15	720	24.9
1_1	1	1	1	15	820	24.7
1_1	1	1	1	15	916	21.7
1_1	1	1	1	15	1027	21.5
1_1	1	1	1	15	1115	20.3
1_1	1	1	1	15	1207	20.4
1_1	1	1	1	15	1296	20.2
1_1	1	1	1	15	1374	20.4
1_1	1	1	1	15	1460	19.6
1_1	1	1	1	15	1568	19.4
1_1	1	1	1	15	1702	18.1
1_1	1	1	1	15	1800	18.7
1_1	1	1	1	15	1860	16.4
1_1	1	1	1	15	1918	19.8
1_1	1	1	1	15	2070	16.5
1_2	1	1	2	16	0	33
1_2	1	1	2	16	23	32.7
1_2	1	1	2	16	48	32.6
1_2	1	1	2	16	93	31.5
1_2	1	1	2	16	149	31.8
1_2	1	1	2	16	199	30.6
1_2	1	1	2	16	255	30.5
1_2	1	1	2	16	324	30.5
1_2	1	1	2	16	373	29.3
1_2	1	1	2	16	436	29.4
1_2	1	1	2	16	501	29.3
1_2	1	1	2	16	561	28.9
1_2	1	1	2	16	639	28.5
1_2	1	1	2	16	720	27
1_2	1	1	2	16	820	26.4
1_2	1	1	2	16	916	24.2
1_2	1	1	2	16	1027	22.7
1_2	1	1	2	16	1115	22.3
1_2	1	1	2	16	1207	20.9
1_2	1	1	2	16	1296	20.6
1_2	1	1	2	16	1374	20.8
1_2	1	1	2	16	1460	19.9
1_2	1	1	2	16	1568	18.7
1_2	1	1	2	16	1702	19
1_2	1	1	2	16	1800	17.9
1_2	1	1	2	16	1860	17.7
1_2	1	1	2	16	1918	18.1
1_2	1	1	2	16	2070	17.4
1_1	1	1	1	17	0	33
1_1	1	1	1	17	23	32.1
1_1	1	1	1	17	48	32.3
1_1	1	1	1	17	93	30.4
1_1	1	1	1	17	149	31.1
1_1	1	1	1	17	199	27.6
1_1	1	1	1	17	255	28.7
1_1	1	1	1	17	324	28.2
1_1	1	1	1	17	373	27.4
1_1	1	1	1	17	436	27.2
1_1	1	1	1	17	501	26.7
1_1	1	1	1	17	561	27.3
1_1	1	1	1	17	639	26.7
1_1	1	1	1	17	720	24.9
1_1	1	1	1	17	820	24.5
1_1	1	1	1	17	916	21.7
1_1	1	1	1	17	1027	19.3
1_1	1	1	1	17	1115	19.3
1_1	1	1	1	17	1207	18.2
1_1	1	1	1	17	1296	18
1_1	1	1	1	17	1374	18.3
1_1	1	1	1	17	1460	17.8
1_1	1	1	1	17	1568	17
1_1	1	1	1	17	1702	17.4
1_1	1	1	1	17	1800	17.1
1_1	1	1	1	17	1860	15.7
1_1	1	1	1	17	1918	16.7
1_1	1	1	1	17	2070	16.3
1_1	1	1	1	18	0	32.5
1_1	1	1	1	18	23	31.8
1_1	1	1	1	18	48	31.6
1_1	1	1	1	18	93	29.5
1_1	1	1	1	18	149	30
1_1	1	1	1	18	199	27.8
1_1	1	1	1	18	255	28.1
1_1	1	1	1	18	324	27.5
1_1	1	1	1	18	373	26.9
1_1	1	1	1	18	436	27.4
1_1	1	1	1	18	501	26.8
1_1	1	1	1	18	561	26.8
1_1	1	1	1	18	639	26.2
1_1	1	1	1	18	720	24.3
1_1	1	1	1	18	820	24.2
1_1	1	1	1	18	916	19.6
1_1	1	1	1	18	1027	19.2
1_1	1	1	1	18	1115	18.3
1_1	1	1	1	18	1207	18.3
1_1	1	1	1	18	1296	17.7
1_1	1	1	1	18	1374	17.6
1_1	1	1	1	18	1460	17.5
1_1	1	1	1	18	1568	16.8
1_1	1	1	1	18	1702	16.6
1_1	1	1	1	18	1800	16.7
1_1	1	1	1	18	1860	16.2
1_1	1	1	1	18	1918	19
1_1	1	1	1	18	2070	15.7
1_2	1	1	2	19	0	33.1
1_2	1	1	2	19	23	32.7
1_2	1	1	2	19	48	32.4
1_2	1	1	2	19	93	31.8
1_2	1	1	2	19	149	31.9
1_2	1	1	2	19	199	31
1_2	1	1	2	19	255	30.9
1_2	1	1	2	19	324	30.6
1_2	1	1	2	19	373	29.8
1_2	1	1	2	19	436	29.7
1_2	1	1	2	19	501	29.8
1_2	1	1	2	19	561	29.9
1_2	1	1	2	19	639	29.1
1_2	1	1	2	19	720	27.6
1_2	1	1	2	19	820	27.1
1_2	1	1	2	19	916	25.6
1_2	1	1	2	19	1027	25.3
1_2	1	1	2	19	1115	24.2
1_2	1	1	2	19	1207	23.5
1_2	1	1	2	19	1296	23.2
1_2	1	1	2	19	1374	22.3
1_2	1	1	2	19	1460	22.2
1_2	1	1	2	19	1568	21
1_2	1	1	2	19	1702	20.6
1_2	1	1	2	19	1800	20.2
1_2	1	1	2	19	1860	18.7
1_2	1	1	2	19	1918	19
1_2	1	1	2	19	2070	18.7
1_1	1	1	1	20	0	33
1_1	1	1	1	20	23	32.2
1_1	1	1	1	20	48	32.2
1_1	1	1	1	20	93	30.9
1_1	1	1	1	20	149	30.4
1_1	1	1	1	20	199	30.3
1_1	1	1	1	20	255	29.6
1_1	1	1	1	20	324	28.8
1_1	1	1	1	20	373	28.2
1_1	1	1	1	20	436	27.8
1_1	1	1	1	20	501	28
1_1	1	1	1	20	561	27.5
1_1	1	1	1	20	639	27.5
1_1	1	1	1	20	720	26.1
1_1	1	1	1	20	820	25.4
1_1	1	1	1	20	916	23
1_1	1	1	1	20	1027	23.5
1_1	1	1	1	20	1115	21.8
1_1	1	1	1	20	1207	21.9
1_1	1	1	1	20	1296	21.9
1_1	1	1	1	20	1374	20.4
1_1	1	1	1	20	1460	20.3
1_1	1	1	1	20	1568	19.7
1_1	1	1	1	20	1702	19
1_1	1	1	1	20	1800	17.7
1_1	1	1	1	20	1860	17
1_1	1	1	1	20	1918	18.9
1_1	1	1	1	20	2070	17.1
1_1	1	1	1	21	0	32.4
1_1	1	1	1	21	23	31.4
1_1	1	1	1	21	48	31.6
1_1	1	1	1	21	93	29.6
1_1	1	1	1	21	149	29.8
1_1	1	1	1	21	199	27.9
1_1	1	1	1	21	255	27.6
1_1	1	1	1	21	324	27.3
1_1	1	1	1	21	373	26.4
1_1	1	1	1	21	436	26.7
1_1	1	1	1	21	501	26.2
1_1	1	1	1	21	561	26.4
1_1	1	1	1	21	639	25.7
1_1	1	1	1	21	720	24.1
1_1	1	1	1	21	820	23.6
1_1	1	1	1	21	916	19
1_1	1	1	1	21	1027	19
1_1	1	1	1	21	1115	17.7
1_1	1	1	1	21	1207	17.7
1_1	1	1	1	21	1296	17.2
1_1	1	1	1	21	1374	16.4
1_1	1	1	1	21	1460	16
1_1	1	1	1	21	1568	16
1_1	1	1	1	21	1702	15.5
1_1	1	1	1	21	1800	15.4
1_1	1	1	1	21	1860	15.2
1_1	1	1	1	21	1918	18.3
1_1	1	1	1	21	2070	14.6
1_2	1	1	2	22	0	32.4
1_2	1	1	2	22	23	32.1
1_2	1	1	2	22	48	31.9
1_2	1	1	2	22	93	31.5
1_2	1	1	2	22	149	31.9
1_2	1	1	2	22	199	31
1_2	1	1	2	22	255	31
1_2	1	1	2	22	324	30.9
1_2	1	1	2	22	373	30.3
1_2	1	1	2	22	436	30.2
1_2	1	1	2	22	501	30.2
1_2	1	1	2	22	561	30.1
1_2	1	1	2	22	639	29.6
1_2	1	1	2	22	720	28.2
1_2	1	1	2	22	820	27.7
1_2	1	1	2	22	916	26.9
1_2	1	1	2	22	1027	26.1
1_2	1	1	2	22	1115	25.4
1_2	1	1	2	22	1207	24.8
1_2	1	1	2	22	1296	24
1_2	1	1	2	22	1374	23.6
1_2	1	1	2	22	1460	23.1
1_2	1	1	2	22	1568	22.4
1_2	1	1	2	22	1702	21.5
1_2	1	1	2	22	1800	20.7
1_2	1	1	2	22	1860	19.2
1_2	1	1	2	22	1918	19.7
1_2	1	1	2	22	2070	19.2
1_1	1	1	1	23	0	32.9
1_1	1	1	1	23	23	32.6
1_1	1	1	1	23	48	32.3
1_1	1	1	1	23	93	30.1
1_1	1	1	1	23	149	30.5
1_1	1	1	1	23	199	29.8
1_1	1	1	1	23	255	28.8
1_1	1	1	1	23	324	28.4
1_1	1	1	1	23	373	28.5
1_1	1	1	1	23	436	28.4
1_1	1	1	1	23	501	27.5
1_1	1	1	1	23	561	27.5
1_1	1	1	1	23	639	27
1_1	1	1	1	23	720	25.5
1_1	1	1	1	23	820	25
1_1	1	1	1	23	916	22.5
1_1	1	1	1	23	1027	22.7
1_1	1	1	1	23	1115	21.1
1_1	1	1	1	23	1207	19.7
1_1	1	1	1	23	1296	20.2
1_1	1	1	1	23	1374	19.4
1_1	1	1	1	23	1460	19.4
1_1	1	1	1	23	1568	18.7
1_1	1	1	1	23	1702	18.5
1_1	1	1	1	23	1800	17.4
1_1	1	1	1	23	1860	14.7
1_1	1	1	1	23	1918	17.8
1_1	1	1	1	23	2070	16.7
1_1	1	1	1	24	0	32.1
1_1	1	1	1	24	23	31.2
1_1	1	1	1	24	48	31.2
1_1	1	1	1	24	93	28.7
1_1	1	1	1	24	149	29.3
1_1	1	1	1	24	199	26.7
1_1	1	1	1	24	255	26.3
1_1	1	1	1	24	324	26.2
1_1	1	1	1	24	373	25.6
1_1	1	1	1	24	436	25.8
1_1	1	1	1	24	501	24.9
1_1	1	1	1	24	561	25.2
1_1	1	1	1	24	639	24.2
1_1	1	1	1	24	720	22.6
1_1	1	1	1	24	820	22.4
1_1	1	1	1	24	916	16.6
1_1	1	1	1	24	1027	16.2
1_1	1	1	1	24	1115	15.7
1_1	1	1	1	24	1207	15.3
1_1	1	1	1	24	1296	14.9
1_1	1	1	1	24	1374	15.1
1_1	1	1	1	24	1460	14.5
1_1	1	1	1	24	1568	14.1
1_1	1	1	1	24	1702	14.6
1_1	1	1	1	24	1800	14.7
1_1	1	1	1	24	1860	12.7
1_1	1	1	1	24	1918	15.6
1_1	1	1	1	24	2070	14.2
1_2	1	1	2	25	0	32.9
1_2	1	1	2	25	23	32.5
1_2	1	1	2	25	48	32.4
1_2	1	1	2	25	93	31.6
1_2	1	1	2	25	149	32
1_2	1	1	2	25	199	31
1_2	1	1	2	25	255	30.9
1_2	1	1	2	25	324	30.7
1_2	1	1	2	25	373	30.1
1_2	1	1	2	25	436	29.8
1_2	1	1	2	25	501	30
1_2	1	1	2	25	561	29.9
1_2	1	1	2	25	639	29.7
1_2	1	1	2	25	720	27.8
1_2	1	1	2	25	820	27.4
1_2	1	1	2	25	916	26.2
1_2	1	1	2	25	1027	25.7
1_2	1	1	2	25	1115	25.1
1_2	1	1	2	25	1207	24.3
1_2	1	1	2	25	1296	23.7
1_2	1	1	2	25	1374	22.5
1_2	1	1	2	25	1460	22.6
1_2	1	1	2	25	1568	21.4
1_2	1	1	2	25	1702	20.9
1_2	1	1	2	25	1800	20.3
1_2	1	1	2	25	1860	18.3
1_2	1	1	2	25	1918	19.3
1_2	1	1	2	25	2070	18.8
1_1	1	1	1	26	0	33.1
1_1	1	1	1	26	23	32.8
1_1	1	1	1	26	48	32.4
1_1	1	1	1	26	93	31
1_1	1	1	1	26	149	31.3
1_1	1	1	1	26	199	29.7
1_1	1	1	1	26	255	29.2
1_1	1	1	1	26	324	29.6
1_1	1	1	1	26	373	29.3
1_1	1	1	1	26	436	28.9
1_1	1	1	1	26	501	27.9
1_1	1	1	1	26	561	28.1
1_1	1	1	1	26	639	27.5
1_1	1	1	1	26	720	25.5
1_1	1	1	1	26	820	25.3
1_1	1	1	1	26	916	22.7
1_1	1	1	1	26	1027	23
1_1	1	1	1	26	1115	20.9
1_1	1	1	1	26	1207	20.5
1_1	1	1	1	26	1296	19.9
1_1	1	1	1	26	1374	19.1
1_1	1	1	1	26	1460	19.1
1_1	1	1	1	26	1568	18.5
1_1	1	1	1	26	1702	17.5
1_1	1	1	1	26	1800	17.7
1_1	1	1	1	26	1860	14.6
1_1	1	1	1	26	1918	16.6
1_1	1	1	1	26	2070	16.6
1_1	1	1	1	27	0	32.2
1_1	1	1	1	27	23	31.4
1_1	1	1	1	27	48	31.3
1_1	1	1	1	27	93	29.1
1_1	1	1	1	27	149	30.1
1_1	1	1	1	27	199	26.7
1_1	1	1	1	27	255	26.7
1_1	1	1	1	27	324	27.4
1_1	1	1	1	27	373	26.2
1_1	1	1	1	27	436	26.1
1_1	1	1	1	27	501	24.9
1_1	1	1	1	27	561	25.4
1_1	1	1	1	27	639	24.8
1_1	1	1	1	27	720	22.8
1_1	1	1	1	27	820	23
1_1	1	1	1	27	916	17.7
1_1	1	1	1	27	1027	17.7
1_1	1	1	1	27	1115	16.5
1_1	1	1	1	27	1207	16.4
1_1	1	1	1	27	1296	15.7
1_1	1	1	1	27	1374	15.6
1_1	1	1	1	27	1460	15.3
1_1	1	1	1	27	1568	14.8
1_1	1	1	1	27	1702	15
1_1	1	1	1	27	1800	15.2
1_1	1	1	1	27	1860	12.1
1_1	1	1	1	27	1918	16
1_1	1	1	1	27	2070	14.4
1_2	1	1	2	28	0	32.6
1_2	1	1	2	28	23	32.1
1_2	1	1	2	28	48	32.2
1_2	1	1	2	28	93	31.7
1_2	1	1	2	28	149	32.2
1_2	1	1	2	28	199	31.2
1_2	1	1	2	28	255	31.2
1_2	1	1	2	28	324	31.3
1_2	1	1	2	28	373	30.6
1_2	1	1	2	28	436	30.5
1_2	1	1	2	28	501	30.6
1_2	1	1	2	28	561	30.1
1_2	1	1	2	28	639	30
1_2	1	1	2	28	720	28.6
1_2	1	1	2	28	820	28
1_2	1	1	2	28	916	27.2
1_2	1	1	2	28	1027	26.4
1_2	1	1	2	28	1115	25.5
1_2	1	1	2	28	1207	24.8
1_2	1	1	2	28	1296	24.3
1_2	1	1	2	28	1374	23.8
1_2	1	1	2	28	1460	22.9
1_2	1	1	2	28	1568	22.3
1_2	1	1	2	28	1702	21.2
1_2	1	1	2	28	1800	20.8
1_2	1	1	2	28	1860	19.3
1_2	1	1	2	28	1918	19.8
1_2	1	1	2	28	2070	19
1_1	1	1	1	29	0	33
1_1	1	1	1	29	23	32.4
1_1	1	1	1	29	48	32.4
1_1	1	1	1	29	93	31.3
1_1	1	1	1	29	149	31.6
1_1	1	1	1	29	199	30.6
1_1	1	1	1	29	255	30.2
1_1	1	1	1	29	324	29.9
1_1	1	1	1	29	373	29.4
1_1	1	1	1	29	436	28.8
1_1	1	1	1	29	501	29.1
1_1	1	1	1	29	561	28.6
1_1	1	1	1	29	639	28.4
1_1	1	1	1	29	720	26.7
1_1	1	1	1	29	820	26.2
1_1	1	1	1	29	916	24.2
1_1	1	1	1	29	1027	23.4
1_1	1	1	1	29	1115	22.4
1_1	1	1	1	29	1207	22.4
1_1	1	1	1	29	1296	21.6
1_1	1	1	1	29	1374	20.8
1_1	1	1	1	29	1460	20.7
1_1	1	1	1	29	1568	19.7
1_1	1	1	1	29	1702	19.4
1_1	1	1	1	29	1800	18.8
1_1	1	1	1	29	1860	18.3
1_1	1	1	1	29	1918	18.9
1_1	1	1	1	29	2070	17.5
1_1	1	1	1	30	0	32
1_1	1	1	1	30	23	31.6
1_1	1	1	1	30	48	31.4
1_1	1	1	1	30	93	29.2
1_1	1	1	1	30	149	30.3
1_1	1	1	1	30	199	27.8
1_1	1	1	1	30	255	28
1_1	1	1	1	30	324	27.5
1_1	1	1	1	30	373	27.1
1_1	1	1	1	30	436	27
1_1	1	1	1	30	501	26.6
1_1	1	1	1	30	561	26.5
1_1	1	1	1	30	639	25.9
1_1	1	1	1	30	720	24.7
1_1	1	1	1	30	820	24.6
1_1	1	1	1	30	916	19.2
1_1	1	1	1	30	1027	18.9
1_1	1	1	1	30	1115	17.4
1_1	1	1	1	30	1207	17.2
1_1	1	1	1	30	1296	16.8
1_1	1	1	1	30	1374	16.9
1_1	1	1	1	30	1460	16.2
1_1	1	1	1	30	1568	15.7
1_1	1	1	1	30	1702	16.4
1_1	1	1	1	30	1800	16.1
1_1	1	1	1	30	1860	14
1_1	1	1	1	30	1918	17.7
1_1	1	1	1	30	2070	15.2
1_2	1	1	2	31	0	32.4
1_2	1	1	2	31	23	31.7
1_2	1	1	2	31	48	31.9
1_2	1	1	2	31	93	31.7
1_2	1	1	2	31	149	32
1_2	1	1	2	31	199	31.1
1_2	1	1	2	31	255	31.1
1_2	1	1	2	31	324	31.2
1_2	1	1	2	31	373	30.5
1_2	1	1	2	31	436	30.6
1_2	1	1	2	31	501	30.6
1_2	1	1	2	31	561	30.4
1_2	1	1	2	31	639	30.3
1_2	1	1	2	31	720	28.8
1_2	1	1	2	31	820	28.4
1_2	1	1	2	31	916	27.8
1_2	1	1	2	31	1027	27.1
1_2	1	1	2	31	1115	26.3
1_2	1	1	2	31	1207	25.7
1_2	1	1	2	31	1296	24.9
1_2	1	1	2	31	1374	24.4
1_2	1	1	2	31	1460	23.8
1_2	1	1	2	31	1568	22.9
1_2	1	1	2	31	1702	22
1_2	1	1	2	31	1800	21.5
1_2	1	1	2	31	1860	20
1_2	1	1	2	31	1918	20.4
1_2	1	1	2	31	2070	19.9
1_1	1	1	1	32	0	33.3
1_1	1	1	1	32	23	32.6
1_1	1	1	1	32	48	32.5
1_1	1	1	1	32	93	31.4
1_1	1	1	1	32	149	31.7
1_1	1	1	1	32	199	30.6
1_1	1	1	1	32	255	30.2
1_1	1	1	1	32	324	29.7
1_1	1	1	1	32	373	29.2
1_1	1	1	1	32	436	28.9
1_1	1	1	1	32	501	29
1_1	1	1	1	32	561	28.6
1_1	1	1	1	32	639	28.6
1_1	1	1	1	32	720	27
1_1	1	1	1	32	820	26.5
1_1	1	1	1	32	916	25.1
1_1	1	1	1	32	1027	23.7
1_1	1	1	1	32	1115	22.5
1_1	1	1	1	32	1207	23.6
1_1	1	1	1	32	1296	22
1_1	1	1	1	32	1374	21.5
1_1	1	1	1	32	1460	21.7
1_1	1	1	1	32	1568	20.6
1_1	1	1	1	32	1702	19.8
1_1	1	1	1	32	1800	19.7
1_1	1	1	1	32	1860	18.6
1_1	1	1	1	32	1918	18.7
1_1	1	1	1	32	2070	18.1
1_1	1	1	1	33	0	31.9
1_1	1	1	1	33	23	31.2
1_1	1	1	1	33	48	31.2
1_1	1	1	1	33	93	28.6
1_1	1	1	1	33	149	29.9
1_1	1	1	1	33	199	26.8
1_1	1	1	1	33	255	26.3
1_1	1	1	1	33	324	26.3
1_1	1	1	1	33	373	25.8
1_1	1	1	1	33	436	25.8
1_1	1	1	1	33	501	25.1
1_1	1	1	1	33	561	25.3
1_1	1	1	1	33	639	24.8
1_1	1	1	1	33	720	23
1_1	1	1	1	33	820	23.1
1_1	1	1	1	33	916	17.5
1_1	1	1	1	33	1027	17
1_1	1	1	1	33	1115	16.6
1_1	1	1	1	33	1207	16.2
1_1	1	1	1	33	1296	15.9
1_1	1	1	1	33	1374	15.9
1_1	1	1	1	33	1460	15.4
1_1	1	1	1	33	1568	15
1_1	1	1	1	33	1702	15.5
1_1	1	1	1	33	1800	15.8
1_1	1	1	1	33	1860	11.8
1_1	1	1	1	33	1918	15.4
1_1	1	1	1	33	2070	14.7
1_2	1	1	2	34	0	32.6
1_2	1	1	2	34	23	32
1_2	1	1	2	34	48	32.2
1_2	1	1	2	34	93	31.7
1_2	1	1	2	34	149	32.1
1_2	1	1	2	34	199	31.1
1_2	1	1	2	34	255	31.1
1_2	1	1	2	34	324	31
1_2	1	1	2	34	373	30.4
1_2	1	1	2	34	436	30.2
1_2	1	1	2	34	501	30.5
1_2	1	1	2	34	561	30.2
1_2	1	1	2	34	639	30.3
1_2	1	1	2	34	720	28.7
1_2	1	1	2	34	820	28.3
1_2	1	1	2	34	916	27.6
1_2	1	1	2	34	1027	27
1_2	1	1	2	34	1115	26.3
1_2	1	1	2	34	1207	25.5
1_2	1	1	2	34	1296	24.8
1_2	1	1	2	34	1374	24.4
1_2	1	1	2	34	1460	23.6
1_2	1	1	2	34	1568	22.7
1_2	1	1	2	34	1702	22
1_2	1	1	2	34	1800	21.5
1_2	1	1	2	34	1860	19.6
1_2	1	1	2	34	1918	20.2
1_2	1	1	2	34	2070	19.5
1_1	1	1	1	35	0	32.9
1_1	1	1	1	35	23	32.5
1_1	1	1	1	35	48	32.4
1_1	1	1	1	35	93	31.2
1_1	1	1	1	35	149	31.7
1_1	1	1	1	35	199	30.5
1_1	1	1	1	35	255	30.2
1_1	1	1	1	35	324	30
1_1	1	1	1	35	373	29.4
1_1	1	1	1	35	436	29.4
1_1	1	1	1	35	501	29.2
1_1	1	1	1	35	561	29.1
1_1	1	1	1	35	639	28.8
1_1	1	1	1	35	720	27.4
1_1	1	1	1	35	820	26.6
1_1	1	1	1	35	916	25.7
1_1	1	1	1	35	1027	24.3
1_1	1	1	1	35	1115	22.9
1_1	1	1	1	35	1207	24
1_1	1	1	1	35	1296	22.4
1_1	1	1	1	35	1374	22.1
1_1	1	1	1	35	1460	22.2
1_1	1	1	1	35	1568	21.3
1_1	1	1	1	35	1702	20.2
1_1	1	1	1	35	1800	19.7
1_1	1	1	1	35	1860	16.9
1_1	1	1	1	35	1918	17.6
1_1	1	1	1	35	2070	17.9
1_1	1	1	1	36	0	32.3
1_1	1	1	1	36	23	31.7
1_1	1	1	1	36	48	31.6
1_1	1	1	1	36	93	28.9
1_1	1	1	1	36	149	30.2
1_1	1	1	1	36	199	27.5
1_1	1	1	1	36	255	28
1_1	1	1	1	36	324	27.5
1_1	1	1	1	36	373	26.7
1_1	1	1	1	36	436	27.2
1_1	1	1	1	36	501	26.6
1_1	1	1	1	36	561	26.7
1_1	1	1	1	36	639	25.9
1_1	1	1	1	36	720	24.8
1_1	1	1	1	36	820	24.3
1_1	1	1	1	36	916	19.4
1_1	1	1	1	36	1027	18.2
1_1	1	1	1	36	1115	17.8
1_1	1	1	1	36	1207	17.5
1_1	1	1	1	36	1296	16.9
1_1	1	1	1	36	1374	17
1_1	1	1	1	36	1460	16.4
1_1	1	1	1	36	1568	16
1_1	1	1	1	36	1702	16
1_1	1	1	1	36	1800	16.4
1_1	1	1	1	36	1860	11.4
1_1	1	1	1	36	1918	14.7
1_1	1	1	1	36	2070	15.5
1_2	1	1	2	37	0	32.5
1_2	1	1	2	37	23	32.1
1_2	1	1	2	37	48	32.2
1_2	1	1	2	37	93	31.7
1_2	1	1	2	37	149	32
1_2	1	1	2	37	199	31
1_2	1	1	2	37	255	30.9
1_2	1	1	2	37	324	31
1_2	1	1	2	37	373	30.2
1_2	1	1	2	37	436	30.3
1_2	1	1	2	37	501	30.1
1_2	1	1	2	37	561	30.3
1_2	1	1	2	37	639	29.8
1_2	1	1	2	37	720	28.5
1_2	1	1	2	37	820	27.9
1_2	1	1	2	37	916	27
1_2	1	1	2	37	1027	26.1
1_2	1	1	2	37	1115	25.5
1_2	1	1	2	37	1207	24.4
1_2	1	1	2	37	1296	24.1
1_2	1	1	2	37	1374	24
1_2	1	1	2	37	1460	23
1_2	1	1	2	37	1568	21.8
1_2	1	1	2	37	1702	20.7
1_2	1	1	2	37	1800	20.1
1_2	1	1	2	37	1860	19.8
1_2	1	1	2	37	1918	20.2
1_2	1	1	2	37	2070	19.1
1_1	1	1	1	38	0	32.9
1_1	1	1	1	38	23	32.5
1_1	1	1	1	38	48	32.6
1_1	1	1	1	38	93	31.4
1_1	1	1	1	38	149	31.7
1_1	1	1	1	38	199	30.2
1_1	1	1	1	38	255	29.9
1_1	1	1	1	38	324	29.8
1_1	1	1	1	38	373	28.8
1_1	1	1	1	38	436	29.2
1_1	1	1	1	38	501	28.5
1_1	1	1	1	38	561	28.9
1_1	1	1	1	38	639	28.2
1_1	1	1	1	38	720	26.7
1_1	1	1	1	38	820	26
1_1	1	1	1	38	916	24.1
1_1	1	1	1	38	1027	23.5
1_1	1	1	1	38	1115	22.5
1_1	1	1	1	38	1207	21.8
1_1	1	1	1	38	1296	21.3
1_1	1	1	1	38	1374	21.1
1_1	1	1	1	38	1460	20.3
1_1	1	1	1	38	1568	19.7
1_1	1	1	1	38	1702	18.8
1_1	1	1	1	38	1800	18.7
1_1	1	1	1	38	1860	17.1
1_1	1	1	1	38	1918	19
1_1	1	1	1	38	2070	17.8
1_1	1	1	1	39	0	32.3
1_1	1	1	1	39	23	31.7
1_1	1	1	1	39	48	32.2
1_1	1	1	1	39	93	30
1_1	1	1	1	39	149	31
1_1	1	1	1	39	199	28.8
1_1	1	1	1	39	255	28.1
1_1	1	1	1	39	324	27.4
1_1	1	1	1	39	373	26.4
1_1	1	1	1	39	436	26.9
1_1	1	1	1	39	501	26
1_1	1	1	1	39	561	26.6
1_1	1	1	1	39	639	26.4
1_1	1	1	1	39	720	24.4
1_1	1	1	1	39	820	24.4
1_1	1	1	1	39	916	20.4
1_1	1	1	1	39	1027	21.5
1_1	1	1	1	39	1115	20.5
1_1	1	1	1	39	1207	19.4
1_1	1	1	1	39	1296	18.2
1_1	1	1	1	39	1374	18.4
1_1	1	1	1	39	1460	18
1_1	1	1	1	39	1568	17.5
1_1	1	1	1	39	1702	17.7
1_1	1	1	1	39	1800	17.3
1_1	1	1	1	39	1860	13.4
1_1	1	1	1	39	1918	16.2
1_1	1	1	1	39	2070	16.4
1_2	1	1	2	40	0	32.4
1_2	1	1	2	40	23	31.7
1_2	1	1	2	40	48	31.8
1_2	1	1	2	40	93	31.6
1_2	1	1	2	40	149	32
1_2	1	1	2	40	199	31.1
1_2	1	1	2	40	255	31.1
1_2	1	1	2	40	324	31.2
1_2	1	1	2	40	373	30.6
1_2	1	1	2	40	436	30.6
1_2	1	1	2	40	501	30.5
1_2	1	1	2	40	561	30.5
1_2	1	1	2	40	639	30.5
1_2	1	1	2	40	720	28.9
1_2	1	1	2	40	820	28.4
1_2	1	1	2	40	916	27.8
1_2	1	1	2	40	1027	27.1
1_2	1	1	2	40	1115	26.4
1_2	1	1	2	40	1207	25.8
1_2	1	1	2	40	1296	25.1
1_2	1	1	2	40	1374	24.5
1_2	1	1	2	40	1460	23.8
1_2	1	1	2	40	1568	23.1
1_2	1	1	2	40	1702	22.1
1_2	1	1	2	40	1800	21.8
1_2	1	1	2	40	1860	20.4
1_2	1	1	2	40	1918	20.8
1_2	1	1	2	40	2070	20.1
1_1	1	1	1	41	0	33.4
1_1	1	1	1	41	23	32.8
1_1	1	1	1	41	48	32.8
1_1	1	1	1	41	93	31.8
1_1	1	1	1	41	149	31.9
1_1	1	1	1	41	199	30.6
1_1	1	1	1	41	255	30.4
1_1	1	1	1	41	324	30.1
1_1	1	1	1	41	373	29.5
1_1	1	1	1	41	436	29.4
1_1	1	1	1	41	501	29.1
1_1	1	1	1	41	561	28.8
1_1	1	1	1	41	639	28.8
1_1	1	1	1	41	720	27.4
1_1	1	1	1	41	820	26.7
1_1	1	1	1	41	916	25.7
1_1	1	1	1	41	1027	25.2
1_1	1	1	1	41	1115	24.6
1_1	1	1	1	41	1207	23.9
1_1	1	1	1	41	1296	23.6
1_1	1	1	1	41	1374	22.9
1_1	1	1	1	41	1460	22.2
1_1	1	1	1	41	1568	21.4
1_1	1	1	1	41	1702	20.6
1_1	1	1	1	41	1800	20.2
1_1	1	1	1	41	1860	18.8
1_1	1	1	1	41	1918	19.6
1_1	1	1	1	41	2070	18.6
1_1	1	1	1	42	0	32.5
1_1	1	1	1	42	23	31.5
1_1	1	1	1	42	48	32
1_1	1	1	1	42	93	28.8
1_1	1	1	1	42	149	30.1
1_1	1	1	1	42	199	27.5
1_1	1	1	1	42	255	27.3
1_1	1	1	1	42	324	27.4
1_1	1	1	1	42	373	26.2
1_1	1	1	1	42	436	26.2
1_1	1	1	1	42	501	26.2
1_1	1	1	1	42	561	26.2
1_1	1	1	1	42	639	25.9
1_1	1	1	1	42	720	24.3
1_1	1	1	1	42	820	24.4
1_1	1	1	1	42	916	18.7
1_1	1	1	1	42	1027	18.9
1_1	1	1	1	42	1115	18.3
1_1	1	1	1	42	1207	17.9
1_1	1	1	1	42	1296	17.3
1_1	1	1	1	42	1374	17.2
1_1	1	1	1	42	1460	16.6
1_1	1	1	1	42	1568	16.5
1_1	1	1	1	42	1702	16.6
1_1	1	1	1	42	1800	16.8
1_1	1	1	1	42	1860	11.9
1_1	1	1	1	42	1918	14.8
1_1	1	1	1	42	2070	15.7
1_2	1	1	2	43	0	32.9
1_2	1	1	2	43	23	32.3
1_2	1	1	2	43	48	32.3
1_2	1	1	2	43	93	32
1_2	1	1	2	43	149	32.1
1_2	1	1	2	43	199	31.3
1_2	1	1	2	43	255	31.1
1_2	1	1	2	43	324	31.3
1_2	1	1	2	43	373	30.6
1_2	1	1	2	43	436	30.5
1_2	1	1	2	43	501	30.7
1_2	1	1	2	43	561	30.2
1_2	1	1	2	43	639	30
1_2	1	1	2	43	720	29
1_2	1	1	2	43	820	28.2
1_2	1	1	2	43	916	27.7
1_2	1	1	2	43	1027	27.2
1_2	1	1	2	43	1115	26.3
1_2	1	1	2	43	1207	25.8
1_2	1	1	2	43	1296	25.1
1_2	1	1	2	43	1374	24.6
1_2	1	1	2	43	1460	23.8
1_2	1	1	2	43	1568	23.1
1_2	1	1	2	43	1702	22.4
1_2	1	1	2	43	1800	21.8
1_2	1	1	2	43	1860	20.3
1_2	1	1	2	43	1918	21
1_2	1	1	2	43	2070	20.1
1_1	1	1	1	44	0	33.3
1_1	1	1	1	44	23	32.7
1_1	1	1	1	44	48	32.7
1_1	1	1	1	44	93	32
1_1	1	1	1	44	149	32
1_1	1	1	1	44	199	31
1_1	1	1	1	44	255	30.8
1_1	1	1	1	44	324	30.8
1_1	1	1	1	44	373	30.1
1_1	1	1	1	44	436	29.7
1_1	1	1	1	44	501	29.9
1_1	1	1	1	44	561	29.6
1_1	1	1	1	44	639	29.8
1_1	1	1	1	44	720	28.3
1_1	1	1	1	44	820	28
1_1	1	1	1	44	916	27.2
1_1	1	1	1	44	1027	26.8
1_1	1	1	1	44	1115	26.1
1_1	1	1	1	44	1207	25.5
1_1	1	1	1	44	1296	24.6
1_1	1	1	1	44	1374	24.1
1_1	1	1	1	44	1460	23.5
1_1	1	1	1	44	1568	23
1_1	1	1	1	44	1702	22.2
1_1	1	1	1	44	1800	21.5
1_1	1	1	1	44	1860	17.7
1_1	1	1	1	44	1918	20.1
1_1	1	1	1	44	2070	19.9
1_1	1	1	1	45	0	33
1_1	1	1	1	45	23	32.6
1_1	1	1	1	45	48	32.6
1_1	1	1	1	45	93	31
1_1	1	1	1	45	149	31.2
1_1	1	1	1	45	199	30
1_1	1	1	1	45	255	29.4
1_1	1	1	1	45	324	29
1_1	1	1	1	45	373	27.9
1_1	1	1	1	45	436	28
1_1	1	1	1	45	501	28.1
1_1	1	1	1	45	561	27.8
1_1	1	1	1	45	639	28.2
1_1	1	1	1	45	720	26.6
1_1	1	1	1	45	820	26.3
1_1	1	1	1	45	916	23.2
1_1	1	1	1	45	1027	22.7
1_1	1	1	1	45	1115	22.6
1_1	1	1	1	45	1207	22.2
1_1	1	1	1	45	1296	19.7
1_1	1	1	1	45	1374	19.7
1_1	1	1	1	45	1460	19.5
1_1	1	1	1	45	1568	19.2
1_1	1	1	1	45	1702	19
1_1	1	1	1	45	1800	18.7
1_1	1	1	1	45	1860	14.5
1_1	1	1	1	45	1918	16.6
1_1	1	1	1	45	2070	17.5
1_2	1	1	2	46	0	32.5
1_2	1	1	2	46	23	32.1
1_2	1	1	2	46	48	32.3
1_2	1	1	2	46	93	31.6
1_2	1	1	2	46	149	31.9
1_2	1	1	2	46	199	30.9
1_2	1	1	2	46	255	30.9
1_2	1	1	2	46	324	31.3
1_2	1	1	2	46	373	30.5
1_2	1	1	2	46	436	30.5
1_2	1	1	2	46	501	30.5
1_2	1	1	2	46	561	30.7
1_2	1	1	2	46	639	30.6
1_2	1	1	2	46	720	29
1_2	1	1	2	46	820	28.7
1_2	1	1	2	46	916	27.5
1_2	1	1	2	46	1027	27
1_2	1	1	2	46	1115	26.6
1_2	1	1	2	46	1207	26
1_2	1	1	2	46	1296	25.4
1_2	1	1	2	46	1374	25.1
1_2	1	1	2	46	1460	24.2
1_2	1	1	2	46	1568	23.6
1_2	1	1	2	46	1702	22.8
1_2	1	1	2	46	1800	22.2
1_2	1	1	2	46	1860	21.6
1_2	1	1	2	46	1918	21.7
1_2	1	1	2	46	2070	20.9
1_1	1	1	1	47	0	33
1_1	1	1	1	47	23	32.4
1_1	1	1	1	47	48	32.4
1_1	1	1	1	47	93	31.7
1_1	1	1	1	47	149	31.8
1_1	1	1	1	47	199	29.7
1_1	1	1	1	47	255	30
1_1	1	1	1	47	324	29.7
1_1	1	1	1	47	373	28.7
1_1	1	1	1	47	436	29.2
1_1	1	1	1	47	501	29.2
1_1	1	1	1	47	561	30
1_1	1	1	1	47	639	29.5
1_1	1	1	1	47	720	27.8
1_1	1	1	1	47	820	27.9
1_1	1	1	1	47	916	25.7
1_1	1	1	1	47	1027	25.3
1_1	1	1	1	47	1115	25
1_1	1	1	1	47	1207	23.8
1_1	1	1	1	47	1296	23.5
1_1	1	1	1	47	1374	23.2
1_1	1	1	1	47	1460	22.2
1_1	1	1	1	47	1568	21.4
1_1	1	1	1	47	1702	21.6
1_1	1	1	1	47	1800	20.7
1_1	1	1	1	47	1860	20.2
1_1	1	1	1	47	1918	19.7
1_1	1	1	1	47	2070	19.4
1_1	1	1	1	48	0	32.7
1_1	1	1	1	48	23	32.2
1_1	1	1	1	48	48	32.3
1_1	1	1	1	48	93	31
1_1	1	1	1	48	149	31
1_1	1	1	1	48	199	27.6
1_1	1	1	1	48	255	27.9
1_1	1	1	1	48	324	28
1_1	1	1	1	48	373	27.2
1_1	1	1	1	48	436	27.3
1_1	1	1	1	48	501	27.1
1_1	1	1	1	48	561	27.3
1_1	1	1	1	48	639	27.3
1_1	1	1	1	48	720	25.4
1_1	1	1	1	48	820	26.2
1_1	1	1	1	48	916	22.2
1_1	1	1	1	48	1027	22.1
1_1	1	1	1	48	1115	21.5
1_1	1	1	1	48	1207	20.7
1_1	1	1	1	48	1296	20.6
1_1	1	1	1	48	1374	20.1
1_1	1	1	1	48	1460	19.5
1_1	1	1	1	48	1568	18.9
1_1	1	1	1	48	1702	20.1
1_1	1	1	1	48	1800	19
1_1	1	1	1	48	1860	16.8
1_1	1	1	1	48	1918	16.2
1_1	1	1	1	48	2070	17.4
1_2	1	1	2	49	0	32.2
1_2	1	1	2	49	23	32
1_2	1	1	2	49	48	32
1_2	1	1	2	49	93	31.4
1_2	1	1	2	49	149	31.9
1_2	1	1	2	49	199	31
1_2	1	1	2	49	255	31
1_2	1	1	2	49	324	31.1
1_2	1	1	2	49	373	30.6
1_2	1	1	2	49	436	30.6
1_2	1	1	2	49	501	30.7
1_2	1	1	2	49	561	30.5
1_2	1	1	2	49	639	30.5
1_2	1	1	2	49	720	29.1
1_2	1	1	2	49	820	28.9
1_2	1	1	2	49	916	27.9
1_2	1	1	2	49	1027	27.3
1_2	1	1	2	49	1115	26.9
1_2	1	1	2	49	1207	26.4
1_2	1	1	2	49	1296	25.7
1_2	1	1	2	49	1374	25.6
1_2	1	1	2	49	1460	24.8
1_2	1	1	2	49	1568	24.2
1_2	1	1	2	49	1702	23.2
1_2	1	1	2	49	1800	22.8
1_2	1	1	2	49	1860	22
1_2	1	1	2	49	1918	22.2
1_2	1	1	2	49	2070	21.3
1_1	1	1	1	50	0	33.3
1_1	1	1	1	50	23	32.8
1_1	1	1	1	50	48	32.6
1_1	1	1	1	50	93	31.6
1_1	1	1	1	50	149	31.9
1_1	1	1	1	50	199	30.3
1_1	1	1	1	50	255	30
1_1	1	1	1	50	324	29.9
1_1	1	1	1	50	373	29.3
1_1	1	1	1	50	436	29.1
1_1	1	1	1	50	501	29.1
1_1	1	1	1	50	561	29
1_1	1	1	1	50	639	28.9
1_1	1	1	1	50	720	27.4
1_1	1	1	1	50	820	27.2
1_1	1	1	1	50	916	25.6
1_1	1	1	1	50	1027	24.9
1_1	1	1	1	50	1115	24.4
1_1	1	1	1	50	1207	23.9
1_1	1	1	1	50	1296	23.4
1_1	1	1	1	50	1374	22.9
1_1	1	1	1	50	1460	22.5
1_1	1	1	1	50	1568	21.9
1_1	1	1	1	50	1702	20.9
1_1	1	1	1	50	1800	20.9
1_1	1	1	1	50	1860	20.6
1_1	1	1	1	50	1918	20.5
1_1	1	1	1	50	2070	19.6
1_1	1	1	1	51	0	32.8
1_1	1	1	1	51	23	31.6
1_1	1	1	1	51	48	31.7
1_1	1	1	1	51	93	29.2
1_1	1	1	1	51	149	30.4
1_1	1	1	1	51	199	28
1_1	1	1	1	51	255	27.6
1_1	1	1	1	51	324	27.8
1_1	1	1	1	51	373	27.1
1_1	1	1	1	51	436	26.8
1_1	1	1	1	51	501	26.6
1_1	1	1	1	51	561	26.9
1_1	1	1	1	51	639	26.6
1_1	1	1	1	51	720	24.9
1_1	1	1	1	51	820	24.9
1_1	1	1	1	51	916	21.4
1_1	1	1	1	51	1027	21.2
1_1	1	1	1	51	1115	20.5
1_1	1	1	1	51	1207	20.8
1_1	1	1	1	51	1296	19.7
1_1	1	1	1	51	1374	19.5
1_1	1	1	1	51	1460	19.3
1_1	1	1	1	51	1568	19.1
1_1	1	1	1	51	1702	18.5
1_1	1	1	1	51	1800	18.6
1_1	1	1	1	51	1860	12.2
1_1	1	1	1	51	1918	15.6
1_1	1	1	1	51	2070	17.5
1_2	1	1	2	52	0	32.7
1_2	1	1	2	52	23	32.3
1_2	1	1	2	52	48	32.3
1_2	1	1	2	52	93	31.7
1_2	1	1	2	52	149	31.9
1_2	1	1	2	52	199	31.2
1_2	1	1	2	52	255	30.9
1_2	1	1	2	52	324	31
1_2	1	1	2	52	373	30.5
1_2	1	1	2	52	436	30.5
1_2	1	1	2	52	501	30.5
1_2	1	1	2	52	561	30.1
1_2	1	1	2	52	639	29.9
1_2	1	1	2	52	720	28.7
1_2	1	1	2	52	820	28.4
1_2	1	1	2	52	916	27.5
1_2	1	1	2	52	1027	26.8
1_2	1	1	2	52	1115	26.4
1_2	1	1	2	52	1207	26.2
1_2	1	1	2	52	1296	25.5
1_2	1	1	2	52	1374	25.2
1_2	1	1	2	52	1460	24.5
1_2	1	1	2	52	1568	24
1_2	1	1	2	52	1702	22.9
1_2	1	1	2	52	1800	22.5
1_2	1	1	2	52	1860	22
1_2	1	1	2	52	1918	21.9
1_2	1	1	2	52	2070	21.3
1_1	1	1	1	53	0	33.6
1_1	1	1	1	53	23	32.9
1_1	1	1	1	53	48	32.9
1_1	1	1	1	53	93	32.2
1_1	1	1	1	53	149	32.1
1_1	1	1	1	53	199	31
1_1	1	1	1	53	255	30.7
1_1	1	1	1	53	324	30.4
1_1	1	1	1	53	373	29.5
1_1	1	1	1	53	436	29.3
1_1	1	1	1	53	501	29.4
1_1	1	1	1	53	561	29.2
1_1	1	1	1	53	639	29
1_1	1	1	1	53	720	27.5
1_1	1	1	1	53	820	27.1
1_1	1	1	1	53	916	26.3
1_1	1	1	1	53	1027	25.6
1_1	1	1	1	53	1115	25.1
1_1	1	1	1	53	1207	24.8
1_1	1	1	1	53	1296	24.1
1_1	1	1	1	53	1374	23.6
1_1	1	1	1	53	1460	23.1
1_1	1	1	1	53	1568	22.6
1_1	1	1	1	53	1702	22
1_1	1	1	1	53	1800	21.8
1_1	1	1	1	53	1860	20.5
1_1	1	1	1	53	1918	20.9
1_1	1	1	1	53	2070	20.4
1_1	1	1	1	54	0	33.2
1_1	1	1	1	54	23	32.3
1_1	1	1	1	54	48	32.2
1_1	1	1	1	54	93	31.2
1_1	1	1	1	54	149	31
1_1	1	1	1	54	199	30
1_1	1	1	1	54	255	29
1_1	1	1	1	54	324	29.3
1_1	1	1	1	54	373	28.3
1_1	1	1	1	54	436	27.9
1_1	1	1	1	54	501	27.8
1_1	1	1	1	54	561	27.8
1_1	1	1	1	54	639	27.5
1_1	1	1	1	54	720	26
1_1	1	1	1	54	820	25.8
1_1	1	1	1	54	916	23.7
1_1	1	1	1	54	1027	23.5
1_1	1	1	1	54	1115	23.3
1_1	1	1	1	54	1207	22.7
1_1	1	1	1	54	1296	22
1_1	1	1	1	54	1374	21.5
1_1	1	1	1	54	1460	21.3
1_1	1	1	1	54	1568	21.1
1_1	1	1	1	54	1702	19.9
1_1	1	1	1	54	1800	20.6
1_1	1	1	1	54	1860	14.2
1_1	1	1	1	54	1918	18.7
1_1	1	1	1	54	2070	18.9
1_2	1	1	2	55	0	32.4
1_2	1	1	2	55	23	32.1
1_2	1	1	2	55	48	32.3
1_2	1	1	2	55	93	31.3
1_2	1	1	2	55	149	31.8
1_2	1	1	2	55	199	30.7
1_2	1	1	2	55	255	30.7
1_2	1	1	2	55	324	30.8
1_2	1	1	2	55	373	30.1
1_2	1	1	2	55	436	30.1
1_2	1	1	2	55	501	29.8
1_2	1	1	2	55	561	30.4
1_2	1	1	2	55	639	30.2
1_2	1	1	2	55	720	28.5
1_2	1	1	2	55	820	28.3
1_2	1	1	2	55	916	26.6
1_2	1	1	2	55	1027	25.9
1_2	1	1	2	55	1115	25.9
1_2	1	1	2	55	1207	25
1_2	1	1	2	55	1296	24.9
1_2	1	1	2	55	1374	24.4
1_2	1	1	2	55	1460	24.2
1_2	1	1	2	55	1568	23.5
1_2	1	1	2	55	1702	23
1_2	1	1	2	55	1800	21.6
1_2	1	1	2	55	1860	21.3
1_2	1	1	2	55	1918	21.6
1_2	1	1	2	55	2070	20.5
1_1	1	1	1	56	0	33.1
1_1	1	1	1	56	23	32.5
1_1	1	1	1	56	48	32.1
1_1	1	1	1	56	93	31.5
1_1	1	1	1	56	149	31.4
1_1	1	1	1	56	199	28.9
1_1	1	1	1	56	255	29.5
1_1	1	1	1	56	324	30.1
1_1	1	1	1	56	373	29.4
1_1	1	1	1	56	436	28.1
1_1	1	1	1	56	501	28.2
1_1	1	1	1	56	561	29.1
1_1	1	1	1	56	639	28.3
1_1	1	1	1	56	720	27.1
1_1	1	1	1	56	820	26.5
1_1	1	1	1	56	916	23.9
1_1	1	1	1	56	1027	24.2
1_1	1	1	1	56	1115	23.6
1_1	1	1	1	56	1207	22.3
1_1	1	1	1	56	1296	22.4
1_1	1	1	1	56	1374	22.5
1_1	1	1	1	56	1460	21.3
1_1	1	1	1	56	1568	21.6
1_1	1	1	1	56	1702	21.9
1_1	1	1	1	56	1800	20.4
1_1	1	1	1	56	1860	19.4
1_1	1	1	1	56	1918	18.1
1_1	1	1	1	56	2070	19.3
1_1	1	1	1	57	0	32.9
1_1	1	1	1	57	23	31.9
1_1	1	1	1	57	48	31.7
1_1	1	1	1	57	93	30.9
1_1	1	1	1	57	149	30.4
1_1	1	1	1	57	199	28.7
1_1	1	1	1	57	255	28.1
1_1	1	1	1	57	324	28.5
1_1	1	1	1	57	373	27.8
1_1	1	1	1	57	436	27.5
1_1	1	1	1	57	501	27.1
1_1	1	1	1	57	561	27.8
1_1	1	1	1	57	639	27
1_1	1	1	1	57	720	25.6
1_1	1	1	1	57	820	25.4
1_1	1	1	1	57	916	23.3
1_1	1	1	1	57	1027	23.1
1_1	1	1	1	57	1115	22.8
1_1	1	1	1	57	1207	22.3
1_1	1	1	1	57	1296	21.9
1_1	1	1	1	57	1374	21.7
1_1	1	1	1	57	1460	21.1
1_1	1	1	1	57	1568	20.7
1_1	1	1	1	57	1702	20.4
1_1	1	1	1	57	1800	20.4
1_1	1	1	1	57	1860	13.3
1_1	1	1	1	57	1918	17.2
1_1	1	1	1	57	2070	18.9
1_2	1	1	2	58	0	32.1
1_2	1	1	2	58	23	31.9
1_2	1	1	2	58	48	31.8
1_2	1	1	2	58	93	31.3
1_2	1	1	2	58	149	31.7
1_2	1	1	2	58	199	30.6
1_2	1	1	2	58	255	30.8
1_2	1	1	2	58	324	31.1
1_2	1	1	2	58	373	30.3
1_2	1	1	2	58	436	30.3
1_2	1	1	2	58	501	30.3
1_2	1	1	2	58	561	30.3
1_2	1	1	2	58	639	30.6
1_2	1	1	2	58	720	28.6
1_2	1	1	2	58	820	28.8
1_2	1	1	2	58	916	27.4
1_2	1	1	2	58	1027	26.9
1_2	1	1	2	58	1115	26.4
1_2	1	1	2	58	1207	25.7
1_2	1	1	2	58	1296	25.3
1_2	1	1	2	58	1374	25.7
1_2	1	1	2	58	1460	24.8
1_2	1	1	2	58	1568	23.8
1_2	1	1	2	58	1702	23.6
1_2	1	1	2	58	1800	22.3
1_2	1	1	2	58	1860	22.1
1_2	1	1	2	58	1918	22.5
1_2	1	1	2	58	2070	21.9
1_1	1	1	1	59	0	32.7
1_1	1	1	1	59	23	32
1_1	1	1	1	59	48	31.7
1_1	1	1	1	59	93	31
1_1	1	1	1	59	149	30.4
1_1	1	1	1	59	199	28.2
1_1	1	1	1	59	255	28.1
1_1	1	1	1	59	324	28.2
1_1	1	1	1	59	373	27.6
1_1	1	1	1	59	436	27.5
1_1	1	1	1	59	501	27.2
1_1	1	1	1	59	561	27.7
1_1	1	1	1	59	639	27.2
1_1	1	1	1	59	720	25.5
1_1	1	1	1	59	820	25.7
1_1	1	1	1	59	916	22.7
1_1	1	1	1	59	1027	22.6
1_1	1	1	1	59	1115	22.4
1_1	1	1	1	59	1207	21.8
1_1	1	1	1	59	1296	21.6
1_1	1	1	1	59	1374	21.1
1_1	1	1	1	59	1460	20.5
1_1	1	1	1	59	1568	20.2
1_1	1	1	1	59	1702	19.4
1_1	1	1	1	59	1800	19.2
1_1	1	1	1	59	1860	17.6
1_1	1	1	1	59	1918	19.1
1_1	1	1	1	59	2070	18.4
1_1	1	1	1	60	0	32.8
1_1	1	1	1	60	23	31.9
1_1	1	1	1	60	48	31.5
1_1	1	1	1	60	93	30.2
1_1	1	1	1	60	149	29.9
1_1	1	1	1	60	199	28.5
1_1	1	1	1	60	255	27.9
1_1	1	1	1	60	324	27.9
1_1	1	1	1	60	373	27.6
1_1	1	1	1	60	436	27.5
1_1	1	1	1	60	501	27
1_1	1	1	1	60	561	27.1
1_1	1	1	1	60	639	26.9
1_1	1	1	1	60	720	25.4
1_1	1	1	1	60	820	25.3
1_1	1	1	1	60	916	23.4
1_1	1	1	1	60	1027	23
1_1	1	1	1	60	1115	22.6
1_1	1	1	1	60	1207	22.1
1_1	1	1	1	60	1296	21.5
1_1	1	1	1	60	1374	21.3
1_1	1	1	1	60	1460	20.9
1_1	1	1	1	60	1568	20.7
1_1	1	1	1	60	1702	20.5
1_1	1	1	1	60	1800	20.3
1_1	1	1	1	60	1860	12.6
1_1	1	1	1	60	1918	18.4
1_1	1	1	1	60	2070	18.9
1_2	1	1	2	61	0	32.6
1_2	1	1	2	61	23	32.1
1_2	1	1	2	61	48	32
1_2	1	1	2	61	93	31.4
1_2	1	1	2	61	149	31.7
1_2	1	1	2	61	199	30.7
1_2	1	1	2	61	255	30.4
1_2	1	1	2	61	324	31.1
1_2	1	1	2	61	373	29.9
1_2	1	1	2	61	436	30.2
1_2	1	1	2	61	501	29.8
1_2	1	1	2	61	561	30.1
1_2	1	1	2	61	639	29.9
1_2	1	1	2	61	720	28.5
1_2	1	1	2	61	820	28.4
1_2	1	1	2	61	916	27.1
1_2	1	1	2	61	1027	26.3
1_2	1	1	2	61	1115	25.5
1_2	1	1	2	61	1207	25.6
1_2	1	1	2	61	1296	25.3
1_2	1	1	2	61	1374	24.8
1_2	1	1	2	61	1460	24.5
1_2	1	1	2	61	1568	22.9
1_2	1	1	2	61	1702	22.8
1_2	1	1	2	61	1800	22.1
1_2	1	1	2	61	1860	21.9
1_2	1	1	2	61	1918	21.9
1_2	1	1	2	61	2070	20.7
1_1	1	1	1	62	0	32.6
1_1	1	1	1	62	23	31.9
1_1	1	1	1	62	48	31.7
1_1	1	1	1	62	93	30.6
1_1	1	1	1	62	149	31.2
1_1	1	1	1	62	199	30.1
1_1	1	1	1	62	255	29.5
1_1	1	1	1	62	324	28.9
1_1	1	1	1	62	373	28.2
1_1	1	1	1	62	436	28.3
1_1	1	1	1	62	501	28.5
1_1	1	1	1	62	561	28.2
1_1	1	1	1	62	639	27.7
1_1	1	1	1	62	720	26.4
1_1	1	1	1	62	820	27.2
1_1	1	1	1	62	916	24.4
1_1	1	1	1	62	1027	24.4
1_1	1	1	1	62	1115	23.2
1_1	1	1	1	62	1207	23.7
1_1	1	1	1	62	1296	23.1
1_1	1	1	1	62	1374	22.6
1_1	1	1	1	62	1460	21.4
1_1	1	1	1	62	1568	21
1_1	1	1	1	62	1702	19.8
1_1	1	1	1	62	1800	19.8
1_1	1	1	1	62	1860	19.8
1_1	1	1	1	62	1918	20.7
1_1	1	1	1	62	2070	19.1
1_1	1	1	1	63	0	32.9
1_1	1	1	1	63	23	31.9
1_1	1	1	1	63	48	31.7
1_1	1	1	1	63	93	30.6
1_1	1	1	1	63	149	30.1
1_1	1	1	1	63	199	29.1
1_1	1	1	1	63	255	28.3
1_1	1	1	1	63	324	28.3
1_1	1	1	1	63	373	27.9
1_1	1	1	1	63	436	28
1_1	1	1	1	63	501	27.7
1_1	1	1	1	63	561	27.5
1_1	1	1	1	63	639	27.3
1_1	1	1	1	63	720	25.9
1_1	1	1	1	63	820	25.8
1_1	1	1	1	63	916	24
1_1	1	1	1	63	1027	23.7
1_1	1	1	1	63	1115	23.2
1_1	1	1	1	63	1207	22.7
1_1	1	1	1	63	1296	22.2
1_1	1	1	1	63	1374	22.1
1_1	1	1	1	63	1460	21.6
1_1	1	1	1	63	1568	21.3
1_1	1	1	1	63	1702	20.5
1_1	1	1	1	63	1800	20.7
1_1	1	1	1	63	1860	16.1
1_1	1	1	1	63	1918	19.8
1_1	1	1	1	63	2070	19.3
1_2	1	1	2	64	0	32
1_2	1	1	2	64	23	31.6
1_2	1	1	2	64	48	31.6
1_2	1	1	2	64	93	31
1_2	1	1	2	64	149	31.4
1_2	1	1	2	64	199	29.9
1_2	1	1	2	64	255	30
1_2	1	1	2	64	324	30.3
1_2	1	1	2	64	373	29.6
1_2	1	1	2	64	436	29.5
1_2	1	1	2	64	501	29.6
1_2	1	1	2	64	561	29.6
1_2	1	1	2	64	639	29.6
1_2	1	1	2	64	720	27.8
1_2	1	1	2	64	820	27.8
1_2	1	1	2	64	916	26.3
1_2	1	1	2	64	1027	25.6
1_2	1	1	2	64	1115	25.4
1_2	1	1	2	64	1207	24.6
1_2	1	1	2	64	1296	24.4
1_2	1	1	2	64	1374	24.3
1_2	1	1	2	64	1460	23.3
1_2	1	1	2	64	1568	22.8
1_2	1	1	2	64	1702	22.1
1_2	1	1	2	64	1800	21.7
1_2	1	1	2	64	1860	20.2
1_2	1	1	2	64	1918	20.5
1_2	1	1	2	64	2070	20.5
1_2	1	1	2	65	0	32.3
1_2	1	1	2	65	23	31.8
1_2	1	1	2	65	48	31.8
1_2	1	1	2	65	93	31
1_2	1	1	2	65	149	31.2
1_2	1	1	2	65	199	29.3
1_2	1	1	2	65	255	29
1_2	1	1	2	65	324	29.8
1_2	1	1	2	65	373	28.2
1_2	1	1	2	65	436	28.1
1_2	1	1	2	65	501	28.3
1_2	1	1	2	65	561	28.3
1_2	1	1	2	65	639	28.3
1_2	1	1	2	65	720	26.6
1_2	1	1	2	65	820	26.4
1_2	1	1	2	65	916	24.7
1_2	1	1	2	65	1027	24
1_2	1	1	2	65	1115	23.6
1_2	1	1	2	65	1207	23.2
1_2	1	1	2	65	1296	22.8
1_2	1	1	2	65	1374	22.6
1_2	1	1	2	65	1460	22.2
1_2	1	1	2	65	1568	21.4
1_2	1	1	2	65	1702	21.1
1_2	1	1	2	65	1800	20.6
1_2	1	1	2	65	1860	19.2
1_2	1	1	2	65	1918	19.6
1_2	1	1	2	65	2070	19.7
1_2	1	1	2	66	0	32.1
1_2	1	1	2	66	23	31.6
1_2	1	1	2	66	48	31.5
1_2	1	1	2	66	93	30.4
1_2	1	1	2	66	149	30.8
1_2	1	1	2	66	199	28.6
1_2	1	1	2	66	255	28.9
1_2	1	1	2	66	324	28.9
1_2	1	1	2	66	373	28.4
1_2	1	1	2	66	436	28.3
1_2	1	1	2	66	501	28.1
1_2	1	1	2	66	561	28.5
1_2	1	1	2	66	639	28.3
1_2	1	1	2	66	720	26.4
1_2	1	1	2	66	820	26.5
1_2	1	1	2	66	916	24.1
1_2	1	1	2	66	1027	23.8
1_2	1	1	2	66	1115	23.1
1_2	1	1	2	66	1207	22.9
1_2	1	1	2	66	1296	22.3
1_2	1	1	2	66	1374	22.1
1_2	1	1	2	66	1460	21.7
1_2	1	1	2	66	1568	21.3
1_2	1	1	2	66	1702	19.6
1_2	1	1	2	66	1800	19.6
1_2	1	1	2	66	1860	18.8
1_2	1	1	2	66	1918	20.8
1_2	1	1	2	66	2070	18.6
1_2	1	1	2	67	0	31.7
1_2	1	1	2	67	23	31.3
1_2	1	1	2	67	48	31.5
1_2	1	1	2	67	93	30.9
1_2	1	1	2	67	149	31.5
1_2	1	1	2	67	199	30.5
1_2	1	1	2	67	255	30.5
1_2	1	1	2	67	324	30.6
1_2	1	1	2	67	373	30
1_2	1	1	2	67	436	30.2
1_2	1	1	2	67	501	29.9
1_2	1	1	2	67	561	30.2
1_2	1	1	2	67	639	30.3
1_2	1	1	2	67	720	28.6
1_2	1	1	2	67	820	28.5
1_2	1	1	2	67	916	27.5
1_2	1	1	2	67	1027	26.9
1_2	1	1	2	67	1115	26.5
1_2	1	1	2	67	1207	25.9
1_2	1	1	2	67	1296	25.2
1_2	1	1	2	67	1374	25.1
1_2	1	1	2	67	1460	24.5
1_2	1	1	2	67	1568	23.8
1_2	1	1	2	67	1702	23
1_2	1	1	2	67	1800	22.5
1_2	1	1	2	67	1860	20.8
1_2	1	1	2	67	1918	21.5
1_2	1	1	2	67	2070	21.2
1_2	1	1	2	68	0	32.5
1_2	1	1	2	68	23	32
1_2	1	1	2	68	48	32
1_2	1	1	2	68	93	30.9
1_2	1	1	2	68	149	31.2
1_2	1	1	2	68	199	30.1
1_2	1	1	2	68	255	29.8
1_2	1	1	2	68	324	29.4
1_2	1	1	2	68	373	28.7
1_2	1	1	2	68	436	28.8
1_2	1	1	2	68	501	28.6
1_2	1	1	2	68	561	28.8
1_2	1	1	2	68	639	28.5
1_2	1	1	2	68	720	27
1_2	1	1	2	68	820	26.8
1_2	1	1	2	68	916	25.3
1_2	1	1	2	68	1027	25
1_2	1	1	2	68	1115	24.6
1_2	1	1	2	68	1207	24.7
1_2	1	1	2	68	1296	23.9
1_2	1	1	2	68	1374	23.9
1_2	1	1	2	68	1460	23.5
1_2	1	1	2	68	1568	22.8
1_2	1	1	2	68	1702	22.1
1_2	1	1	2	68	1800	21.8
1_2	1	1	2	68	1860	19.6
1_2	1	1	2	68	1918	20.3
1_2	1	1	2	68	2070	20
1_2	1	1	2	69	0	32
1_2	1	1	2	69	23	31.5
1_2	1	1	2	69	48	31.4
1_2	1	1	2	69	93	30.1
1_2	1	1	2	69	149	30.5
1_2	1	1	2	69	199	29.1
1_2	1	1	2	69	255	29.1
1_2	1	1	2	69	324	29.5
1_2	1	1	2	69	373	29
1_2	1	1	2	69	436	28.9
1_2	1	1	2	69	501	28.9
1_2	1	1	2	69	561	28.7
1_2	1	1	2	69	639	28.5
1_2	1	1	2	69	720	26.7
1_2	1	1	2	69	820	27
1_2	1	1	2	69	916	24.2
1_2	1	1	2	69	1027	25.2
1_2	1	1	2	69	1115	24.2
1_2	1	1	2	69	1207	24.1
1_2	1	1	2	69	1296	23.3
1_2	1	1	2	69	1374	23.4
1_2	1	1	2	69	1460	23.1
1_2	1	1	2	69	1568	22.8
1_2	1	1	2	69	1702	20.4
1_2	1	1	2	69	1800	20.6
1_2	1	1	2	69	1860	19.4
1_2	1	1	2	69	1918	21.6
1_2	1	1	2	69	2070	19.2
1_2	1	1	2	70	0	31.8
1_2	1	1	2	70	23	31.5
1_2	1	1	2	70	48	31.6
1_2	1	1	2	70	93	31.1
1_2	1	1	2	70	149	31.6
1_2	1	1	2	70	199	30.6
1_2	1	1	2	70	255	30.6
1_2	1	1	2	70	324	30.6
1_2	1	1	2	70	373	30.1
1_2	1	1	2	70	436	30
1_2	1	1	2	70	501	30
1_2	1	1	2	70	561	30.2
1_2	1	1	2	70	639	30.1
1_2	1	1	2	70	720	28.6
1_2	1	1	2	70	820	28.4
1_2	1	1	2	70	916	27.5
1_2	1	1	2	70	1027	27.4
1_2	1	1	2	70	1115	26.7
1_2	1	1	2	70	1207	26.2
1_2	1	1	2	70	1296	25.5
1_2	1	1	2	70	1374	25.3
1_2	1	1	2	70	1460	24.9
1_2	1	1	2	70	1568	24.2
1_2	1	1	2	70	1702	23.6
1_2	1	1	2	70	1800	23
1_2	1	1	2	70	1860	20.8
1_2	1	1	2	70	1918	22
1_2	1	1	2	70	2070	21.4
1_2	1	1	2	71	0	32.1
1_2	1	1	2	71	23	32
1_2	1	1	2	71	48	31.7
1_2	1	1	2	71	93	31.2
1_2	1	1	2	71	149	31.3
1_2	1	1	2	71	199	30.6
1_2	1	1	2	71	255	30.2
1_2	1	1	2	71	324	30.2
1_2	1	1	2	71	373	29.8
1_2	1	1	2	71	436	29.8
1_2	1	1	2	71	501	29.7
1_2	1	1	2	71	561	29.4
1_2	1	1	2	71	639	29.3
1_2	1	1	2	71	720	27.9
1_2	1	1	2	71	820	27.6
1_2	1	1	2	71	916	27.1
1_2	1	1	2	71	1027	26.6
1_2	1	1	2	71	1115	26.4
1_2	1	1	2	71	1207	26.1
1_2	1	1	2	71	1296	25.4
1_2	1	1	2	71	1374	25.2
1_2	1	1	2	71	1460	24.9
1_2	1	1	2	71	1568	24.3
1_2	1	1	2	71	1702	23.6
1_2	1	1	2	71	1800	23.1
1_2	1	1	2	71	1860	19.7
1_2	1	1	2	71	1918	21.9
1_2	1	1	2	71	2070	21.4
1_2	1	1	2	72	0	32.4
1_2	1	1	2	72	23	31.6
1_2	1	1	2	72	48	31.9
1_2	1	1	2	72	93	30.7
1_2	1	1	2	72	149	31.1
1_2	1	1	2	72	199	30.5
1_2	1	1	2	72	255	30
1_2	1	1	2	72	324	29.9
1_2	1	1	2	72	373	29.6
1_2	1	1	2	72	436	29.4
1_2	1	1	2	72	501	29.3
[truncated: 5,345 more rows]

## Sheet: quail clutch_cool
ID_arrangement	clutch	arrangement	position	point	time	temp0	cool rate (slope)
1_1	1	1	1	2	0	33.4	-0.00699677
1_1	1	1	1	3	0	33.1	-0.00683584
1_1	1	1	1	5	0	33.1	-0.00696133
1_1	1	1	1	6	0	33	-0.00658832
1_1	1	1	1	8	0	33.2	-0.0064775
1_1	1	1	1	9	0	32.8	-0.00645002
1_1	1	1	1	11	0	33.5	-0.00735941
1_1	1	1	1	12	0	33.1	-0.00708814
1_1	1	1	1	14	0	33.1	-0.0084107
1_1	1	1	1	15	0	32.7	-0.00719646
1_1	1	1	1	17	0	33	-0.00855155
1_1	1	1	1	18	0	32.5	-0.00821497
1_1	1	1	1	20	0	33	-0.00762956
1_1	1	1	1	21	0	32.4	-0.00871695
1_1	1	1	1	23	0	32.9	-0.00821169
1_1	1	1	1	24	0	32.1	-0.00926922
1_1	1	1	1	26	0	33.1	-0.00872299
1_1	1	1	1	27	0	32.2	-0.00923446
1_1	1	1	1	29	0	33	-0.00772047
1_1	1	1	1	30	0	32	-0.00878569
1_1	1	1	1	32	0	33.3	-0.00740912
1_1	1	1	1	33	0	31.9	-0.00899787
1_1	1	1	1	35	0	32.9	-0.00751387
1_1	1	1	1	36	0	32.3	-0.00919882
1_1	1	1	1	38	0	32.9	-0.00782115
1_1	1	1	1	39	0	32.3	-0.00837902
1_1	1	1	1	41	0	33.4	-0.00706196
1_1	1	1	1	42	0	32.5	-0.00884488
1_1	1	1	1	44	0	33.3	-0.00660604
1_1	1	1	1	45	0	33	-0.00821549
1_1	1	1	1	47	0	33	-0.00655289
1_1	1	1	1	48	0	32.7	-0.00752548
1_1	1	1	1	50	0	33.3	-0.00652853
1_1	1	1	1	51	0	32.8	-0.00787692
1_1	1	1	1	53	0	33.6	-0.00632917
1_1	1	1	1	54	0	33.2	-0.00722945
1_1	1	1	1	56	0	33.1	-0.00676681
1_1	1	1	1	57	0	32.9	-0.00709724
1_1	1	1	1	59	0	32.7	-0.00686151
1_1	1	1	1	60	0	32.8	-0.00691723
1_1	1	1	1	62	0	32.6	-0.00643729
1_1	1	1	1	63	0	32.9	-0.00646952
1_1	2	1	1	2	0	32.8	-0.00773063
1_1	2	1	1	3	0	32.2	-0.00738857
1_1	2	1	1	5	0	32.9	-0.00831494
1_1	2	1	1	6	0	31.5	-0.00770684
1_1	2	1	1	8	0	32.5	-0.008126
1_1	2	1	1	9	0	31.8	-0.00800345
1_1	2	1	1	11	0	32.9	-0.00851103
1_1	2	1	1	12	0	31.6	-0.00877171
1_1	2	1	1	14	0	32.9	-0.00922884
1_1	2	1	1	15	0	31.4	-0.00970564
1_1	2	1	1	17	0	32.7	-0.00930713
1_1	2	1	1	18	0	31.6	-0.00973425
1_1	2	1	1	20	0	31.3	-0.00823015
1_1	2	1	1	21	0	31.5	-0.00869219
1_1	2	1	1	23	0	31.2	-0.00854117
1_1	2	1	1	24	0	31	-0.00915778
1_1	2	1	1	26	0	30.7	-0.00838547
1_1	2	1	1	27	0	30.7	-0.0090036
1_1	2	1	1	29	0	31.6	-0.00832595
1_1	2	1	1	30	0	31.2	-0.0100429
1_1	2	1	1	32	0	31.9	-0.00782441
1_1	2	1	1	33	0	30.9	-0.0102968
1_1	2	1	1	35	0	31.5	-0.00748887
1_1	2	1	1	36	0	31.8	-0.00986187
1_1	2	1	1	38	0	31.6	-0.00808183
1_1	2	1	1	39	0	30.8	-0.00996492
1_1	2	1	1	41	0	31.8	-0.00829869
1_1	2	1	1	42	0	30.6	-0.0102852
1_1	2	1	1	44	0	32	-0.0079198
1_1	2	1	1	45	0	30.9	-0.00930996
1_1	2	1	1	47	0	31.1	-0.00883737
1_1	2	1	1	48	0	31.1	-0.00907893
1_1	2	1	1	50	0	31.3	-0.00786298
1_1	2	1	1	51	0	31.1	-0.00808088
1_1	2	1	1	53	0	31.8	-0.00695352
1_1	2	1	1	54	0	31.5	-0.00707423
1_1	2	1	1	56	0	31.3	-0.00796126
1_1	2	1	1	57	0	31.6	-0.00780141
1_1	2	1	1	59	0	31.2	-0.0081147
1_1	2	1	1	60	0	31.7	-0.00754619
1_1	2	1	1	62	0	31.3	-0.00743778
1_1	2	1	1	63	0	31.4	-0.00668002
1_2	1	1	2	1	0	32.7	-0.00601858
1_2	1	1	2	4	0	32.3	-0.00559127
1_2	1	1	2	7	0	32.7	-0.0061563
1_2	1	1	2	10	0	32.7	-0.00691782
1_2	1	1	2	13	0	32.6	-0.00713981
1_2	1	1	2	16	0	33	-0.00828741
1_2	1	1	2	19	0	33.1	-0.00729771
1_2	1	1	2	22	0	32.4	-0.00669527
1_2	1	1	2	25	0	32.9	-0.00715292
1_2	1	1	2	28	0	32.6	-0.00686156
1_2	1	1	2	31	0	32.4	-0.00628738
1_2	1	1	2	34	0	32.6	-0.00643842
1_2	1	1	2	37	0	32.5	-0.00680143
1_2	1	1	2	40	0	32.4	-0.00613359
1_2	1	1	2	43	0	32.9	-0.00625013
1_2	1	1	2	46	0	32.5	-0.00574523
1_2	1	1	2	49	0	32.2	-0.00537566
1_2	1	1	2	52	0	32.7	-0.00558015
1_2	1	1	2	55	0	32.4	-0.00581045
1_2	1	1	2	58	0	32.1	-0.00523289
1_2	1	1	2	61	0	32.6	-0.00563424
1_2	1	1	2	64	0	32	-0.00583111
1_2	1	1	2	65	0	32.3	-0.00629995
1_2	1	1	2	66	0	32.1	-0.00642827
1_2	1	1	2	67	0	31.7	-0.00534819
1_2	1	1	2	68	0	32.5	-0.0058725
1_2	1	1	2	69	0	32	-0.00587824
1_2	1	1	2	70	0	31.8	-0.00517358
1_2	1	1	2	71	0	32.1	-0.00522425
1_2	1	1	2	72	0	32.4	-0.00513432
1_2	2	1	2	1	0	32	-0.00767266
1_2	2	1	2	4	0	31.4	-0.00724968
1_2	2	1	2	7	0	32	-0.00787716
1_2	2	1	2	10	0	32	-0.00772957
1_2	2	1	2	13	0	31.2	-0.00705938
1_2	2	1	2	16	0	31.7	-0.00764511
1_2	2	1	2	19	0	30.5	-0.00676087
1_2	2	1	2	22	0	30	-0.00587381
1_2	2	1	2	25	0	30.7	-0.00662984
1_2	2	1	2	28	0	30.8	-0.0068243
1_2	2	1	2	31	0	30.3	-0.00637787
1_2	2	1	2	34	0	30.8	-0.00683453
1_2	2	1	2	37	0	30.9	-0.00686234
1_2	2	1	2	40	0	30.6	-0.00671888
1_2	2	1	2	43	0	31.1	-0.00766039
1_2	2	1	2	46	0	31.2	-0.00744145
1_2	2	1	2	49	0	30.6	-0.0066598
1_2	2	1	2	52	0	30.9	-0.00694064
1_2	2	1	2	55	0	31.6	-0.00626462
1_2	2	1	2	58	0	31.2	-0.00588566
1_2	2	1	2	61	0	31.5	-0.00663492
1_2	2	1	2	64	0	30	-0.00687999
1_2	2	1	2	65	0	30.1	-0.00757726
1_2	2	1	2	66	0	30	-0.00609709
1_2	2	1	2	67	0	30.1	-0.0069513
1_2	2	1	2	68	0	30.2	-0.00775438
1_2	2	1	2	69	0	30.3	-0.00554994
1_2	2	1	2	70	0	30.2	-0.00674751
1_2	2	1	2	71	0	30.3	-0.00735891
1_2	2	1	2	72	0	30.6	-0.00662877
2_1	1	2	1	1	0	33.1	-0.00706498
2_1	1	2	1	2	0	33.5	-0.00698462
2_1	1	2	1	3	0	33.5	-0.0068822
2_1	1	2	1	4	0	32.8	-0.00714645
2_1	1	2	1	5	0	33.4	-0.00743919
2_1	1	2	1	6	0	33.7	-0.00665577
2_1	1	2	1	12	0	33.2	-0.00642938
2_1	1	2	1	15	0	33.2	-0.00663327
2_1	1	2	1	20	0	34.1	-0.00791494
2_1	1	2	1	21	0	34	-0.00865156
2_1	1	2	1	23	0	34.4	-0.00894108
2_1	1	2	1	24	0	33.9	-0.00983164
2_1	1	2	1	26	0	33.7	-0.0090124
2_1	1	2	1	27	0	33.6	-0.00948818
2_1	1	2	1	29	0	32.8	-0.00787341
2_1	1	2	1	30	0	33.2	-0.0084575
2_1	1	2	1	32	0	33.2	-0.00806464
2_1	1	2	1	33	0	33.3	-0.00925372
2_1	1	2	1	35	0	32.9	-0.00812481
2_1	1	2	1	36	0	32.9	-0.00887237
2_1	1	2	1	38	0	32.9	-0.00735766
2_1	1	2	1	39	0	32.9	-0.00783903
2_1	1	2	1	40	0	33.3	-0.00828261
2_1	1	2	1	41	0	33.5	-0.00838511
2_1	1	2	1	42	0	32.9	-0.00879231
2_1	1	2	1	43	0	33.5	-0.0090723
2_1	1	2	1	44	0	33.7	-0.00923072
2_1	1	2	1	45	0	33.1	-0.00898744
2_1	1	2	1	46	0	33.1	-0.00916564
2_1	1	2	1	47	0	33.9	-0.00919017
2_1	1	2	1	48	0	33.7	-0.00860134
2_1	1	2	1	50	0	34.1	-0.00844498
2_1	1	2	1	51	0	33.5	-0.00771533
2_1	1	2	1	54	0	33	-0.00698945
2_1	1	2	1	56	0	33.4	-0.00753677
2_1	1	2	1	57	0	33.6	-0.00712149
2_1	1	2	1	59	0	33.2	-0.00754059
2_1	1	2	1	60	0	33.5	-0.00687293
2_1	1	2	1	62	0	33.1	-0.00646287
2_1	1	2	1	63	0	33.4	-0.0064707
2_1	2	2	1	2	0	32.4	-0.00834876
2_1	2	2	1	3	0	32.5	-0.00735161
2_1	2	2	1	5	0	32.8	-0.00876908
2_1	2	2	1	6	0	32.6	-0.00767736
2_1	2	2	1	7	0	32	-0.00954906
2_1	2	2	1	8	0	32.5	-0.00878073
2_1	2	2	1	9	0	32.5	-0.00753959
2_1	2	2	1	10	0	31.4	-0.00958378
2_1	2	2	1	11	0	31.6	-0.0102019
2_1	2	2	1	12	0	32.4	-0.0101852
2_1	2	2	1	13	0	31	-0.00850348
2_1	2	2	1	14	0	31.4	-0.00995275
2_1	2	2	1	15	0	32.2	-0.00927707
2_1	2	2	1	17	0	32	-0.00917938
2_1	2	2	1	18	0	32	-0.00869089
2_1	2	2	1	20	0	31.7	-0.00934735
2_1	2	2	1	21	0	31.7	-0.00950961
2_1	2	2	1	23	0	31.7	-0.0102436
2_1	2	2	1	24	0	31.8	-0.0102683
2_1	2	2	1	26	0	31.1	-0.00981372
2_1	2	2	1	27	0	31.7	-0.0102144
2_1	2	2	1	29	0	31.4	-0.00783542
2_1	2	2	1	30	0	31.4	-0.00861847
2_1	2	2	1	32	0	31.7	-0.00849795
2_1	2	2	1	33	0	31.6	-0.00947092
2_1	2	2	1	35	0	31.6	-0.0093744
2_1	2	2	1	36	0	31.5	-0.0092844
2_1	2	2	1	37	0	31	-0.0106757
2_1	2	2	1	38	0	32.2	-0.00959257
2_1	2	2	1	39	0	32.1	-0.00882195
2_1	2	2	1	40	0	31	-0.0107496
2_1	2	2	1	41	0	32.2	-0.00854121
2_1	2	2	1	42	0	31.9	-0.00795863
2_1	2	2	1	44	0	31.9	-0.00768042
2_1	2	2	1	45	0	31.8	-0.00751013
2_1	2	2	1	47	0	32.3	-0.00920897
2_1	2	2	1	48	0	32.3	-0.00850816
2_1	2	2	1	51	0	32.3	-0.00773842
2_1	2	2	1	54	0	32.2	-0.00724703
2_1	2	2	1	57	0	32	-0.00778362
2_1	2	2	1	60	0	31.6	-0.00797322
2_1	2	2	1	63	0	31.7	-0.00730493
2_1	2	2	1	64	0	30.4	-0.00778463
2_2	1	2	2	7	0	32.9	-0.00710299
2_2	1	2	2	8	0	33	-0.0075537
2_2	1	2	2	9	0	33.5	-0.00664378
2_2	1	2	2	10	0	33.3	-0.00650158
2_2	1	2	2	11	0	33.6	-0.00642829
2_2	1	2	2	13	0	33.1	-0.00688033
2_2	1	2	2	14	0	33.6	-0.00700383
2_2	1	2	2	16	0	33.1	-0.00685738
2_2	1	2	2	17	0	33.1	-0.00711877
2_2	1	2	2	18	0	33.1	-0.00677339
2_2	1	2	2	19	0	32.9	-0.00686803
2_2	1	2	2	22	0	32.4	-0.00652452
2_2	1	2	2	25	0	33	-0.0074559
2_2	1	2	2	28	0	32.8	-0.00690193
2_2	1	2	2	31	0	32.7	-0.00645158
2_2	1	2	2	34	0	32.6	-0.00682392
2_2	1	2	2	37	0	33.2	-0.0070658
2_2	1	2	2	49	0	33	-0.00812258
2_2	1	2	2	52	0	32.9	-0.00710433
2_2	1	2	2	53	0	33.5	-0.00708294
2_2	1	2	2	55	0	32.6	-0.00707219
2_2	1	2	2	58	0	32.7	-0.00665836
2_2	1	2	2	61	0	32.8	-0.00639321
2_2	1	2	2	64	0	32.9	-0.00701779
2_2	1	2	2	65	0	33.3	-0.00711102
2_2	1	2	2	66	0	33.2	-0.00588935
2_2	1	2	2	67	0	33.2	-0.00715055
2_2	1	2	2	68	0	33.5	-0.00705155
2_2	1	2	2	69	0	33	-0.00569019
2_2	1	2	2	70	0	33.1	-0.00701263
2_2	1	2	2	71	0	33.3	-0.00675326
2_2	1	2	2	72	0	32.9	-0.00583517
2_2	2	2	2	1	0	31.9	-0.00920717
2_2	2	2	2	4	0	31.1	-0.00968212
2_2	2	2	2	16	0	31.2	-0.00872214
2_2	2	2	2	19	0	30.6	-0.00844925
2_2	2	2	2	22	0	30.5	-0.00822094
2_2	2	2	2	25	0	30.6	-0.00912578
2_2	2	2	2	28	0	30.8	-0.00770973
2_2	2	2	2	31	0	30.9	-0.00873144
2_2	2	2	2	34	0	30.9	-0.00993579
2_2	2	2	2	43	0	31.2	-0.00958783
2_2	2	2	2	46	0	31.5	-0.0089485
2_2	2	2	2	49	0	31.1	-0.00914437
2_2	2	2	2	50	0	32.4	-0.00869185
2_2	2	2	2	52	0	31.3	-0.0088981
2_2	2	2	2	53	0	32.3	-0.00778981
2_2	2	2	2	55	0	31.1	-0.00673446
2_2	2	2	2	56	0	32.2	-0.00757426
2_2	2	2	2	58	0	30.5	-0.00606976
2_2	2	2	2	59	0	32.2	-0.0077425
2_2	2	2	2	61	0	31	-0.00697342
2_2	2	2	2	62	0	32.2	-0.00755049
2_2	2	2	2	65	0	30.5	-0.00713665
2_2	2	2	2	66	0	29.8	-0.00592744
2_2	2	2	2	67	0	30.6	-0.00799594
2_2	2	2	2	68	0	31.1	-0.00723252
2_2	2	2	2	69	0	30.1	-0.00572116
2_2	2	2	2	70	0	30.6	-0.00756997
2_2	2	2	2	71	0	30.8	-0.00621364
2_2	2	2	2	72	0	30.3	-0.00629646

## Sheet: lapwing clutch_temp
ID_arrangement	clutch	arrangement	position	point	time	temp
1_2	1	1	2	1	0	29
1_2	1	1	2	1	222	28.2
1_2	1	1	2	1	299	27.6
1_2	1	1	2	1	338	27.5
1_2	1	1	2	1	423	27.3
1_2	1	1	2	1	509	27.5
1_2	1	1	2	1	600	26.8
1_2	1	1	2	1	619	26.9
1_2	1	1	2	1	692	26.7
1_2	1	1	2	1	778	26.2
1_1	1	1	1	2	0	27.6
1_1	1	1	1	2	222	27
1_1	1	1	1	2	299	26.7
1_1	1	1	1	2	338	26.5
1_1	1	1	1	2	423	26.5
1_1	1	1	1	2	509	26.4
1_1	1	1	1	2	600	26
1_1	1	1	1	2	619	25.9
1_1	1	1	1	2	692	26
1_1	1	1	1	2	778	25.8
1_1	1	1	1	3	0	24.8
1_1	1	1	1	3	222	22.9
1_1	1	1	1	3	299	24.1
1_1	1	1	1	3	338	24.4
1_1	1	1	1	3	423	25.1
1_1	1	1	1	3	509	25.9
1_1	1	1	1	3	600	25
1_1	1	1	1	3	619	24.1
1_1	1	1	1	3	692	23.7
1_1	1	1	1	3	778	23.8
1_2	1	1	2	4	0	28.9
1_2	1	1	2	4	222	28.4
1_2	1	1	2	4	299	27.8
1_2	1	1	2	4	338	27.6
1_2	1	1	2	4	423	27.4
1_2	1	1	2	4	509	27.5
1_2	1	1	2	4	600	27.2
1_2	1	1	2	4	619	26.9
1_2	1	1	2	4	692	27
1_2	1	1	2	4	778	26.7
1_1	1	1	1	5	0	27.7
1_1	1	1	1	5	222	26.9
1_1	1	1	1	5	299	26.6
1_1	1	1	1	5	338	25.9
1_1	1	1	1	5	423	25.8
1_1	1	1	1	5	509	26.1
1_1	1	1	1	5	600	25.3
1_1	1	1	1	5	619	25.6
1_1	1	1	1	5	692	25.5
1_1	1	1	1	5	778	25.2
1_1	1	1	1	6	0	24
1_1	1	1	1	6	222	22.1
1_1	1	1	1	6	299	23.2
1_1	1	1	1	6	338	23.2
1_1	1	1	1	6	423	23.9
1_1	1	1	1	6	509	23.8
1_1	1	1	1	6	600	24.1
1_1	1	1	1	6	619	23.3
1_1	1	1	1	6	692	23
1_1	1	1	1	6	778	22.4
1_2	1	1	2	7	0	28.9
1_2	1	1	2	7	222	27.9
1_2	1	1	2	7	299	27.6
1_2	1	1	2	7	338	27.5
1_2	1	1	2	7	423	26.9
1_2	1	1	2	7	509	26.5
1_2	1	1	2	7	600	26.4
1_2	1	1	2	7	619	26.3
1_2	1	1	2	7	692	26.5
1_2	1	1	2	7	778	25.8
1_1	1	1	1	8	0	27.2
1_1	1	1	1	8	222	26.4
1_1	1	1	1	8	299	25.9
1_1	1	1	1	8	338	25.6
1_1	1	1	1	8	423	25.3
1_1	1	1	1	8	509	25.4
1_1	1	1	1	8	600	25.3
1_1	1	1	1	8	619	25.1
1_1	1	1	1	8	692	25.1
1_1	1	1	1	8	778	24.6
1_1	1	1	1	9	0	25.2
1_1	1	1	1	9	222	23
1_1	1	1	1	9	299	23.8
1_1	1	1	1	9	338	23.6
1_1	1	1	1	9	423	24
1_1	1	1	1	9	509	23.7
1_1	1	1	1	9	600	24.3
1_1	1	1	1	9	619	23.5
1_1	1	1	1	9	692	23.5
1_1	1	1	1	9	778	23.1
1_2	1	1	2	10	0	32.9
1_2	1	1	2	10	222	31.6
1_2	1	1	2	10	299	31.2
1_2	1	1	2	10	338	30.4
1_2	1	1	2	10	423	30.4
1_2	1	1	2	10	509	30.1
1_2	1	1	2	10	600	29.5
1_2	1	1	2	10	619	29.2
1_2	1	1	2	10	692	29.2
1_2	1	1	2	10	778	28.7
1_1	1	1	1	11	0	32
1_1	1	1	1	11	222	31
1_1	1	1	1	11	299	30.4
1_1	1	1	1	11	338	29.4
1_1	1	1	1	11	423	29.4
1_1	1	1	1	11	509	29.3
1_1	1	1	1	11	600	28.8
1_1	1	1	1	11	619	28.2
1_1	1	1	1	11	692	28.3
1_1	1	1	1	11	778	27.9
1_1	1	1	1	12	0	31.4
1_1	1	1	1	12	222	29.2
1_1	1	1	1	12	299	29.6
1_1	1	1	1	12	338	26.1
1_1	1	1	1	12	423	28
1_1	1	1	1	12	509	28.2
1_1	1	1	1	12	600	27.5
1_1	1	1	1	12	619	26.7
1_1	1	1	1	12	692	26.8
1_1	1	1	1	12	778	26.7
1_2	1	1	2	13	0	33.1
1_2	1	1	2	13	222	32.3
1_2	1	1	2	13	299	32
1_2	1	1	2	13	338	31.4
1_2	1	1	2	13	423	31.3
1_2	1	1	2	13	509	31.2
1_2	1	1	2	13	600	30.4
1_2	1	1	2	13	619	30.1
1_2	1	1	2	13	692	30.1
1_2	1	1	2	13	778	29.7
1_1	1	1	1	14	0	32.3
1_1	1	1	1	14	222	30.8
1_1	1	1	1	14	299	30.4
1_1	1	1	1	14	338	29.9
1_1	1	1	1	14	423	29.5
1_1	1	1	1	14	509	29.4
1_1	1	1	1	14	600	28.9
1_1	1	1	1	14	619	28.6
1_1	1	1	1	14	692	28.4
1_1	1	1	1	14	778	27.9
1_1	1	1	1	15	0	30.6
1_1	1	1	1	15	222	25.1
1_1	1	1	1	15	299	25.9
1_1	1	1	1	15	338	24.2
1_1	1	1	1	15	423	24.5
1_1	1	1	1	15	509	24.4
1_1	1	1	1	15	600	24.8
1_1	1	1	1	15	619	24.5
1_1	1	1	1	15	692	24
1_1	1	1	1	15	778	23.9
1_2	1	1	2	16	0	33.1
1_2	1	1	2	16	222	32.4
1_2	1	1	2	16	299	32
1_2	1	1	2	16	338	31.2
1_2	1	1	2	16	423	30.7
1_2	1	1	2	16	509	30.8
1_2	1	1	2	16	600	30.1
1_2	1	1	2	16	619	29.8
1_2	1	1	2	16	692	30
1_2	1	1	2	16	778	29.2
1_1	1	1	1	17	0	31.8
1_1	1	1	1	17	222	30.9
1_1	1	1	1	17	299	30.8
1_1	1	1	1	17	338	29.6
1_1	1	1	1	17	423	28.9
1_1	1	1	1	17	509	29
1_1	1	1	1	17	600	28.3
1_1	1	1	1	17	619	28.4
1_1	1	1	1	17	692	28.5
1_1	1	1	1	17	778	28.1
1_1	1	1	1	18	0	30.5
1_1	1	1	1	18	222	27.4
1_1	1	1	1	18	299	28.5
1_1	1	1	1	18	338	25.9
1_1	1	1	1	18	423	25.7
1_1	1	1	1	18	509	26.1
1_1	1	1	1	18	600	25.6
1_1	1	1	1	18	619	26.2
1_1	1	1	1	18	692	25.8
1_1	1	1	1	18	778	26.2
1_2	1	1	2	19	0	33.1
1_2	1	1	2	19	222	32.7
1_2	1	1	2	19	299	32.2
1_2	1	1	2	19	338	31.8
1_2	1	1	2	19	423	31.2
1_2	1	1	2	19	509	31.2
1_2	1	1	2	19	600	30.6
1_2	1	1	2	19	619	30.3
1_2	1	1	2	19	692	30.1
1_2	1	1	2	19	778	29.8
1_1	1	1	1	20	0	32.4
1_1	1	1	1	20	222	31.2
1_1	1	1	1	20	299	30.8
1_1	1	1	1	20	338	30.1
1_1	1	1	1	20	423	29.7
1_1	1	1	1	20	509	29.8
1_1	1	1	1	20	600	29.7
1_1	1	1	1	20	619	28.9
1_1	1	1	1	20	692	28.9
1_1	1	1	1	20	778	28.5
1_1	1	1	1	21	0	32
1_1	1	1	1	21	222	30.7
1_1	1	1	1	21	299	30.3
1_1	1	1	1	21	338	29.5
1_1	1	1	1	21	423	29.3
1_1	1	1	1	21	509	29.1
1_1	1	1	1	21	600	28.9
1_1	1	1	1	21	619	28.6
1_1	1	1	1	21	692	28.5
1_1	1	1	1	21	778	27.9
1_2	1	1	2	22	0	32.9
1_2	1	1	2	22	222	32
1_2	1	1	2	22	299	31.9
1_2	1	1	2	22	338	31.2
1_2	1	1	2	22	423	31
1_2	1	1	2	22	509	30.7
1_2	1	1	2	22	600	30.3
1_2	1	1	2	22	619	29.9
1_2	1	1	2	22	692	29.9
1_2	1	1	2	22	778	29.3
1_1	1	1	1	23	0	32.7
1_1	1	1	1	23	222	31.7
1_1	1	1	1	23	299	31.3
1_1	1	1	1	23	338	30.6
1_1	1	1	1	23	423	30.3
1_1	1	1	1	23	509	30.1
1_1	1	1	1	23	600	29.9
1_1	1	1	1	23	619	29.2
1_1	1	1	1	23	692	29
1_1	1	1	1	23	778	28.6
1_1	1	1	1	24	0	30.9
1_1	1	1	1	24	222	29.4
1_1	1	1	1	24	299	28
1_1	1	1	1	24	338	27.3
1_1	1	1	1	24	423	26.6
1_1	1	1	1	24	509	27.6
1_1	1	1	1	24	600	27
1_1	1	1	1	24	619	27.6
1_1	1	1	1	24	692	26.9
1_1	1	1	1	24	778	26.8
1_2	1	1	2	25	0	33.4
1_2	1	1	2	25	222	32.3
1_2	1	1	2	25	299	32
1_2	1	1	2	25	338	31.4
1_2	1	1	2	25	423	31.2
1_2	1	1	2	25	509	30.8
1_2	1	1	2	25	600	30.5
1_2	1	1	2	25	619	30.1
1_2	1	1	2	25	692	29.9
1_2	1	1	2	25	778	29.2
1_1	1	1	1	26	0	32.9
1_1	1	1	1	26	222	32
1_1	1	1	1	26	299	31.3
1_1	1	1	1	26	338	30.9
1_1	1	1	1	26	423	30.6
1_1	1	1	1	26	509	30.5
1_1	1	1	1	26	600	29.9
1_1	1	1	1	26	619	29.5
1_1	1	1	1	26	692	29.3
1_1	1	1	1	26	778	28.9
1_1	1	1	1	27	0	32
1_1	1	1	1	27	222	30.8
1_1	1	1	1	27	299	29.1
1_1	1	1	1	27	338	30.1
1_1	1	1	1	27	423	29.7
1_1	1	1	1	27	509	29.6
1_1	1	1	1	27	600	29.2
1_1	1	1	1	27	619	28.9
1_1	1	1	1	27	692	28.8
1_1	1	1	1	27	778	28.4
1_2	1	1	2	28	0	33.2
1_2	1	1	2	28	222	32.4
1_2	1	1	2	28	299	32
1_2	1	1	2	28	338	31.6
1_2	1	1	2	28	423	31.2
1_2	1	1	2	28	509	30.9
1_2	1	1	2	28	600	30.4
1_2	1	1	2	28	619	30.1
1_2	1	1	2	28	692	29.9
1_2	1	1	2	28	778	29.3
1_2	1	1	2	29	0	32.6
1_2	1	1	2	29	222	32
1_2	1	1	2	29	299	31.6
1_2	1	1	2	29	338	30.8
1_2	1	1	2	29	423	30.6
1_2	1	1	2	29	509	30.5
1_2	1	1	2	29	600	29.8
1_2	1	1	2	29	619	29.5
1_2	1	1	2	29	692	29.5
1_2	1	1	2	29	778	29
1_1	1	1	1	30	0	33
1_1	1	1	1	30	222	30.3
1_1	1	1	1	30	299	29.9
1_1	1	1	1	30	338	28
1_1	1	1	1	30	423	26.7
1_1	1	1	1	30	509	28.1
1_1	1	1	1	30	600	27.5
1_1	1	1	1	30	619	27.8
1_1	1	1	1	30	692	27.5
1_1	1	1	1	30	778	27.2
1_2	1	1	2	31	0	33
1_2	1	1	2	31	222	32.3
1_2	1	1	2	31	299	31.7
1_2	1	1	2	31	338	31.2
1_2	1	1	2	31	423	30.7
1_2	1	1	2	31	509	30.7
1_2	1	1	2	31	600	30.1
1_2	1	1	2	31	619	29.8
1_2	1	1	2	31	692	29.7
1_2	1	1	2	31	778	29.2
1_2	1	1	2	32	0	32.5
1_2	1	1	2	32	222	31.2
1_2	1	1	2	32	299	30.7
1_2	1	1	2	32	338	30
1_2	1	1	2	32	423	29.8
1_2	1	1	2	32	509	29.5
1_2	1	1	2	32	600	29.2
1_2	1	1	2	32	619	28.9
1_2	1	1	2	32	692	28.7
1_2	1	1	2	32	778	27.8
1_1	1	1	1	33	0	34.4
1_1	1	1	1	33	222	29.9
1_1	1	1	1	33	299	27.6
1_1	1	1	1	33	338	27.5
1_1	1	1	1	33	423	26.7
1_1	1	1	1	33	509	27.6
1_1	1	1	1	33	600	26.8
1_1	1	1	1	33	619	27.5
1_1	1	1	1	33	692	26.8
1_1	1	1	1	33	778	26.5
1_2	1	1	2	34	0	32.7
1_2	1	1	2	34	222	32
1_2	1	1	2	34	299	31.4
1_2	1	1	2	34	338	31.1
1_2	1	1	2	34	423	30.7
1_2	1	1	2	34	509	30.5
1_2	1	1	2	34	600	30
1_2	1	1	2	34	619	29.8
1_2	1	1	2	34	692	29.6
1_2	1	1	2	34	778	29
1_1	1	1	1	35	0	32.7
1_1	1	1	1	35	222	31.7
1_1	1	1	1	35	299	31
1_1	1	1	1	35	338	30.5
1_1	1	1	1	35	423	30.2
1_1	1	1	1	35	509	29.8
1_1	1	1	1	35	600	29.5
1_1	1	1	1	35	619	29.1
1_1	1	1	1	35	692	29.1
1_1	1	1	1	35	778	28.5
1_1	1	1	1	36	0	33.3
1_1	1	1	1	36	222	31.4
1_1	1	1	1	36	299	29.2
1_1	1	1	1	36	338	30.2
1_1	1	1	1	36	423	29.6
1_1	1	1	1	36	509	29.5
1_1	1	1	1	36	600	29.1
1_1	1	1	1	36	619	29.2
1_1	1	1	1	36	692	28.7
1_1	1	1	1	36	778	28.2
2_1	1	2	1	1	0	32.6
2_1	1	2	1	1	77	31.2
2_1	1	2	1	1	88	30.7
2_1	1	2	1	1	176	29.6
2_1	1	2	1	1	197	29.3
2_1	1	2	1	1	287	29
2_1	1	2	1	1	326	28.6
2_1	1	2	1	1	427	27.7
2_1	1	2	1	1	434	27.6
2_2	1	2	2	2	0	32.8
2_2	1	2	2	2	77	31.2
2_2	1	2	2	2	88	30.7
2_2	1	2	2	2	176	29.7
2_2	1	2	2	2	197	29.3
2_2	1	2	2	2	287	28.7
2_2	1	2	2	2	326	28.4
2_2	1	2	2	2	427	27.5
2_2	1	2	2	2	434	27.6
2_2	1	2	2	3	0	33.2
2_2	1	2	2	3	77	30.7
2_2	1	2	2	3	88	29.4
2_2	1	2	2	3	176	28.9
2_2	1	2	2	3	197	28.1
2_2	1	2	2	3	287	27.1
2_2	1	2	2	3	326	27.5
2_2	1	2	2	3	427	27.2
2_2	1	2	2	3	434	26.9
2_1	1	2	1	4	0	33
2_1	1	2	1	4	77	31.2
2_1	1	2	1	4	88	30.8
2_1	1	2	1	4	176	29.4
2_1	1	2	1	4	197	29.2
2_1	1	2	1	4	287	28.9
2_1	1	2	1	4	326	28.6
2_1	1	2	1	4	427	27.8
2_1	1	2	1	4	434	27.7
2_2	1	2	2	5	0	33.3
2_2	1	2	2	5	77	31.9
2_2	1	2	2	5	88	31.5
2_2	1	2	2	5	176	30.5
2_2	1	2	2	5	197	29.8
2_2	1	2	2	5	287	29.1
2_2	1	2	2	5	326	29.1
2_2	1	2	2	5	427	28.2
2_2	1	2	2	5	434	28.3
2_2	1	2	2	6	0	33
2_2	1	2	2	6	77	29.5
2_2	1	2	2	6	88	28.5
2_2	1	2	2	6	176	26.9
2_2	1	2	2	6	197	26.9
2_2	1	2	2	6	287	26.1
2_2	1	2	2	6	326	25.9
2_2	1	2	2	6	427	25.6
2_2	1	2	2	6	434	25.5
2_1	1	2	1	7	0	32.9
2_1	1	2	1	7	77	31.6
2_1	1	2	1	7	88	31.3
2_1	1	2	1	7	176	30.3
2_1	1	2	1	7	197	29.9
2_1	1	2	1	7	287	29.1
2_1	1	2	1	7	326	29.1
2_1	1	2	1	7	427	28.1
2_1	1	2	1	7	434	28.4
2_2	1	2	2	8	0	33.4
2_2	1	2	2	8	77	32.4
2_2	1	2	2	8	88	31.9
2_2	1	2	2	8	176	30.9
2_2	1	2	2	8	197	30.3
2_2	1	2	2	8	287	29.3
2_2	1	2	2	8	326	29.6
2_2	1	2	2	8	427	28.2
2_2	1	2	2	8	434	28.3
2_2	1	2	2	9	0	33.4
2_2	1	2	2	9	77	31.3
2_2	1	2	2	9	88	31
2_2	1	2	2	9	176	29.4
2_2	1	2	2	9	197	29.7
2_2	1	2	2	9	287	27.2
2_2	1	2	2	9	326	27.9
2_2	1	2	2	9	427	27
2_2	1	2	2	9	434	26.1
2_1	1	2	1	10	0	30.3
2_1	1	2	1	10	77	29.5
2_1	1	2	1	10	88	28.9
2_1	1	2	1	10	176	28.1
2_1	1	2	1	10	197	28
2_1	1	2	1	10	287	27.4
2_1	1	2	1	10	326	27.1
2_1	1	2	1	10	427	26.3
2_1	1	2	1	10	434	26.2
2_1	1	2	1	11	0	30.7
2_1	1	2	1	11	77	30.1
2_1	1	2	1	11	88	29.3
2_1	1	2	1	11	176	28.5
2_1	1	2	1	11	197	28.2
2_1	1	2	1	11	287	27.5
2_1	1	2	1	11	326	27.4
2_1	1	2	1	11	427	26.4
2_1	1	2	1	11	434	26.7
2_1	1	2	1	12	0	30.7
2_1	1	2	1	12	77	29.6
2_1	1	2	1	12	88	29.4
2_1	1	2	1	12	176	27.8
2_1	1	2	1	12	197	27.3
2_1	1	2	1	12	287	27.3
2_1	1	2	1	12	326	27
2_1	1	2	1	12	427	25.7
2_1	1	2	1	12	434	26.2
2_1	1	2	1	13	0	28.3
2_1	1	2	1	13	77	29.7
2_1	1	2	1	13	88	29.5
2_1	1	2	1	13	176	28.4
2_1	1	2	1	13	197	28
2_1	1	2	1	13	287	27.4
2_1	1	2	1	13	326	27.4
2_1	1	2	1	13	427	26.4
2_1	1	2	1	13	434	26.5
2_1	1	2	1	14	0	30.9
2_1	1	2	1	14	77	30.1
2_1	1	2	1	14	88	29.6
2_1	1	2	1	14	176	28.7
2_1	1	2	1	14	197	28.1
2_1	1	2	1	14	287	27.4
2_1	1	2	1	14	326	27.2
2_1	1	2	1	14	427	26.2
2_1	1	2	1	14	434	26.5
2_2	1	2	2	15	0	33.7
2_2	1	2	2	15	77	29.7
2_2	1	2	2	15	88	28.4
2_2	1	2	2	15	176	27.1
2_2	1	2	2	15	197	26.4
2_2	1	2	2	15	287	25.5
2_2	1	2	2	15	326	25.9
2_2	1	2	2	15	427	25.4
2_2	1	2	2	15	434	25
2_1	1	2	1	16	0	30.5
2_1	1	2	1	16	77	29.6
2_1	1	2	1	16	88	29.5
2_1	1	2	1	16	176	28.1
2_1	1	2	1	16	197	27.8
2_1	1	2	1	16	287	27.2
2_1	1	2	1	16	326	27.1
2_1	1	2	1	16	427	26.1
2_1	1	2	1	16	434	26.5
2_2	1	2	2	17	0	31.2
2_2	1	2	2	17	77	30.2
2_2	1	2	2	17	88	30.1
2_2	1	2	2	17	176	28.8
2_2	1	2	2	17	197	28.5
2_2	1	2	2	17	287	27.6
2_2	1	2	2	17	326	27.5
2_2	1	2	2	17	427	26.7
2_2	1	2	2	17	434	26.8
2_2	1	2	2	18	0	32
2_2	1	2	2	18	77	30.7
2_2	1	2	2	18	88	30.2
2_2	1	2	2	18	176	28.8
2_2	1	2	2	18	197	28.1
2_2	1	2	2	18	287	27.8
2_2	1	2	2	18	326	28
2_2	1	2	2	18	427	26.9
2_2	1	2	2	18	434	27.2
2_1	1	2	1	19	0	31.6
2_1	1	2	1	19	77	30.7
2_1	1	2	1	19	88	30.5
2_1	1	2	1	19	176	29.2
2_1	1	2	1	19	197	28.8
2_1	1	2	1	19	287	27.9
2_1	1	2	1	19	326	27.9
2_1	1	2	1	19	427	27.2
2_1	1	2	1	19	434	27.6
2_1	1	2	1	20	0	32.6
2_1	1	2	1	20	77	30.8
2_1	1	2	1	20	88	31.4
2_1	1	2	1	20	176	29.5
2_1	1	2	1	20	197	29.3
2_1	1	2	1	20	287	27.8
2_1	1	2	1	20	326	28
2_1	1	2	1	20	427	27.6
2_1	1	2	1	20	434	27.7
2_2	1	2	2	21	0	32.6
2_2	1	2	2	21	77	30.5
2_2	1	2	2	21	88	30
2_2	1	2	2	21	176	28.9
2_2	1	2	2	21	197	28.7
2_2	1	2	2	21	287	27.7
2_2	1	2	2	21	326	27.6
2_2	1	2	2	21	427	27.4
2_2	1	2	2	21	434	27.1
2_1	1	2	1	22	0	30.5
2_1	1	2	1	22	77	30
2_1	1	2	1	22	88	29.9
2_1	1	2	1	22	176	28.6
2_1	1	2	1	22	197	28.2
2_1	1	2	1	22	287	27.4
2_1	1	2	1	22	326	27.4
2_1	1	2	1	22	427	26.7
2_1	1	2	1	22	434	26.9
2_1	1	2	1	23	0	31.4
2_1	1	2	1	23	77	30.2
2_1	1	2	1	23	88	29.8
2_1	1	2	1	23	176	28.7
2_1	1	2	1	23	197	28.5
2_1	1	2	1	23	287	27.8
2_1	1	2	1	23	326	27.4
2_1	1	2	1	23	427	26.5
2_1	1	2	1	23	434	26.8
2_2	1	2	2	24	0	31.8
2_2	1	2	2	24	77	30.5
2_2	1	2	2	24	88	29.4
2_2	1	2	2	24	176	28.5
2_2	1	2	2	24	197	28.1
2_2	1	2	2	24	287	27.8
2_2	1	2	2	24	326	27.5
2_2	1	2	2	24	427	26.5
2_2	1	2	2	24	434	26.6
2_1	1	2	1	25	0	30.3
2_1	1	2	1	25	77	29.2
2_1	1	2	1	25	88	29
2_1	1	2	1	25	176	28
2_1	1	2	1	25	197	27.6
2_1	1	2	1	25	287	27
2_1	1	2	1	25	326	26.8
2_1	1	2	1	25	427	26
2_1	1	2	1	25	434	26.2
2_1	1	2	1	26	0	30.7
2_1	1	2	1	26	77	29.7
2_1	1	2	1	26	88	29.1
2_1	1	2	1	26	176	28
2_1	1	2	1	26	197	27.8
2_1	1	2	1	26	287	27.3
2_1	1	2	1	26	326	27.2
2_1	1	2	1	26	427	26.3
2_1	1	2	1	26	434	26.5
2_2	1	2	2	27	0	30.9
2_2	1	2	2	27	77	30.3
2_2	1	2	2	27	88	29.4
2_2	1	2	2	27	176	28.6
2_2	1	2	2	27	197	28.2
2_2	1	2	2	27	287	27.7
2_2	1	2	2	27	326	27.6
2_2	1	2	2	27	427	26.6
2_2	1	2	2	27	434	26.6
2_1	1	2	1	28	0	32.2
2_1	1	2	1	28	77	31.3
2_1	1	2	1	28	88	31
2_1	1	2	1	28	176	29.9
2_1	1	2	1	28	197	29.2
2_1	1	2	1	28	287	28.6
2_1	1	2	1	28	326	28.7
2_1	1	2	1	28	427	27.6
2_1	1	2	1	28	434	27.8
2_2	1	2	2	29	0	32.5
2_2	1	2	2	29	77	30.9
2_2	1	2	2	29	88	30.2
2_2	1	2	2	29	176	29
2_2	1	2	2	29	197	28.6
2_2	1	2	2	29	287	27.7
2_2	1	2	2	29	326	27.6
2_2	1	2	2	29	427	26.8
2_2	1	2	2	29	434	26.9
2_2	1	2	2	30	0	32.5
2_2	1	2	2	30	77	31.6
2_2	1	2	2	30	88	30.8
2_2	1	2	2	30	176	29.9
2_2	1	2	2	30	197	29.2
2_2	1	2	2	30	287	28.4
2_2	1	2	2	30	326	28.6
2_2	1	2	2	30	427	27.4
2_2	1	2	2	30	434	27.5
2_1	1	2	1	31	0	31.2
2_1	1	2	1	31	77	30.2
2_1	1	2	1	31	88	29.9
2_1	1	2	1	31	176	28.8
2_1	1	2	1	31	197	28.4
2_1	1	2	1	31	287	27.6
2_1	1	2	1	31	326	27.6
2_1	1	2	1	31	427	27
2_1	1	2	1	31	434	27
2_1	1	2	1	32	0	32
2_1	1	2	1	32	77	30.7
2_1	1	2	1	32	88	30.4
2_1	1	2	1	32	176	28.9
2_1	1	2	1	32	197	28.7
2_1	1	2	1	32	287	27.9
2_1	1	2	1	32	326	28
2_1	1	2	1	32	427	27.3
2_1	1	2	1	32	434	27.4
2_1	1	2	1	33	0	30.3
2_1	1	2	1	33	77	28.1
2_1	1	2	1	33	88	27.1
2_1	1	2	1	33	176	26.4
2_1	1	2	1	33	197	25.7
2_1	1	2	1	33	287	25.2
2_1	1	2	1	33	326	25
2_1	1	2	1	33	427	24.4
2_1	1	2	1	33	434	24.1
2_1	1	2	1	34	0	31.3
2_1	1	2	1	34	77	30.4
2_1	1	2	1	34	88	29.9
2_1	1	2	1	34	176	28.9
2_1	1	2	1	34	197	28.4
2_1	1	2	1	34	287	27.5
2_1	1	2	1	34	326	27.5
2_1	1	2	1	34	427	26.9
2_1	1	2	1	34	434	26.7
2_1	1	2	1	35	0	31.8
2_1	1	2	1	35	77	30.6
2_1	1	2	1	35	88	30.3
2_1	1	2	1	35	176	29.1
2_1	1	2	1	35	197	28.7
2_1	1	2	1	35	287	27.8
2_1	1	2	1	35	326	27.8
2_1	1	2	1	35	427	26.9
2_1	1	2	1	35	434	27.2
2_1	1	2	1	36	0	30.8
2_1	1	2	1	36	77	29.6
2_1	1	2	1	36	88	29.2
2_1	1	2	1	36	176	27.9
2_1	1	2	1	36	197	27.3
2_1	1	2	1	36	287	26.8
2_1	1	2	1	36	326	27
2_1	1	2	1	36	427	26.4
2_1	1	2	1	36	434	26.4
1_2	2	1	2	1	0	31.7
1_2	2	1	2	1	162	30.7
1_2	2	1	2	1	233	30.2
1_2	2	1	2	1	267	29.7
1_2	2	1	2	1	315	29.2
1_2	2	1	2	1	386	29.3
1_2	2	1	2	1	442	28.9
1_2	2	1	2	1	570	29.4
1_2	2	1	2	1	641	29
1_2	2	1	2	1	689	28.6
1_1	2	1	1	2	0	31.4
1_1	2	1	1	2	162	30.3
1_1	2	1	1	2	233	29.6
1_1	2	1	1	2	267	29.1
1_1	2	1	1	2	315	28.6
1_1	2	1	1	2	386	28.6
1_1	2	1	1	2	442	28.4
1_1	2	1	1	2	570	28.8
1_1	2	1	1	2	641	28.6
1_1	2	1	1	2	689	28
1_1	2	1	1	3	0	30.3
1_1	2	1	1	3	162	28.3
1_1	2	1	1	3	233	26.6
1_1	2	1	1	3	267	25.8
1_1	2	1	1	3	315	25.5
1_1	2	1	1	3	386	26
1_1	2	1	1	3	442	26.5
1_1	2	1	1	3	570	26
1_1	2	1	1	3	641	24.8
1_1	2	1	1	3	689	25.6
1_2	2	1	2	4	0	31.9
1_2	2	1	2	4	162	31.3
1_2	2	1	2	4	233	30.7
1_2	2	1	2	4	267	30.5
1_2	2	1	2	4	315	29.8
1_2	2	1	2	4	386	29.9
1_2	2	1	2	4	442	29.5
1_2	2	1	2	4	570	29.7
1_2	2	1	2	4	641	29.7
1_2	2	1	2	4	689	29.1
1_1	2	1	1	5	0	31.6
1_1	2	1	1	5	162	30
1_1	2	1	1	5	233	29.3
1_1	2	1	1	5	267	28.9
1_1	2	1	1	5	315	28.5
1_1	2	1	1	5	386	28.4
1_1	2	1	1	5	442	28
1_1	2	1	1	5	570	28.3
1_1	2	1	1	5	641	28.2
1_1	2	1	1	5	689	27.6
1_1	2	1	1	6	0	28.7
1_1	2	1	1	6	162	27.6
1_1	2	1	1	6	233	25.5
1_1	2	1	1	6	267	25.7
1_1	2	1	1	6	315	25.2
1_1	2	1	1	6	386	25.3
1_1	2	1	1	6	442	26.2
1_1	2	1	1	6	570	25.3
1_1	2	1	1	6	641	25
1_1	2	1	1	6	689	25.5
1_2	2	1	2	7	0	31.2
1_2	2	1	2	7	162	30.8
1_2	2	1	2	7	233	30.2
1_2	2	1	2	7	267	30
1_2	2	1	2	7	315	29.3
1_2	2	1	2	7	386	29.5
1_2	2	1	2	7	442	29.1
1_2	2	1	2	7	570	29.1
1_2	2	1	2	7	641	29.3
1_2	2	1	2	7	689	28.7
1_1	2	1	1	8	0	30.7
1_1	2	1	1	8	162	29.9
1_1	2	1	1	8	233	29.2
1_1	2	1	1	8	267	29
1_1	2	1	1	8	315	28.7
1_1	2	1	1	8	386	28.4
1_1	2	1	1	8	442	28.1
1_1	2	1	1	8	570	28.4
1_1	2	1	1	8	641	28.6
1_1	2	1	1	8	689	27.8
1_1	2	1	1	9	0	29.6
1_1	2	1	1	9	162	28.3
1_1	2	1	1	9	233	27
1_1	2	1	1	9	267	27.4
1_1	2	1	1	9	315	26.8
1_1	2	1	1	9	386	26.2
1_1	2	1	1	9	442	27
1_1	2	1	1	9	570	26.3
1_1	2	1	1	9	641	26.4
1_1	2	1	1	9	689	26.2
1_2	2	1	2	10	0	31.4
1_2	2	1	2	10	162	30.7
1_2	2	1	2	10	233	30.2
1_2	2	1	2	10	267	30
1_2	2	1	2	10	315	29.4
1_2	2	1	2	10	386	29.7
1_2	2	1	2	10	442	29.2
1_2	2	1	2	10	570	29.2
1_2	2	1	2	10	641	29.5
1_2	2	1	2	10	689	28.9
1_1	2	1	1	11	0	30.7
1_1	2	1	1	11	162	29.8
1_1	2	1	1	11	233	29
1_1	2	1	1	11	267	28.9
1_1	2	1	1	11	315	28.2
1_1	2	1	1	11	386	28.7
1_1	2	1	1	11	442	28.4
1_1	2	1	1	11	570	28.1
1_1	2	1	1	11	641	28.1
1_1	2	1	1	11	689	27.7
1_1	2	1	1	12	0	28.8
1_1	2	1	1	12	162	28.4
1_1	2	1	1	12	233	26.7
1_1	2	1	1	12	267	27.9
1_1	2	1	1	12	315	26.5
1_1	2	1	1	12	386	27.3
1_1	2	1	1	12	442	26.7
1_1	2	1	1	12	570	26.2
1_1	2	1	1	12	641	26.9
1_1	2	1	1	12	689	26.8
1_2	2	1	2	13	0	31.4
1_2	2	1	2	13	162	30.7
1_2	2	1	2	13	233	30.2
1_2	2	1	2	13	267	30.1
1_2	2	1	2	13	315	29.4
1_2	2	1	2	13	386	29.5
1_2	2	1	2	13	442	29.2
1_2	2	1	2	13	570	29.5
1_2	2	1	2	13	641	29.5
1_2	2	1	2	13	689	28.9
1_1	2	1	1	14	0	30.9
1_1	2	1	1	14	162	29.8
1_1	2	1	1	14	233	29.4
1_1	2	1	1	14	267	29.1
1_1	2	1	1	14	315	28.4
1_1	2	1	1	14	386	28.5
1_1	2	1	1	14	442	28.4
1_1	2	1	1	14	570	28.5
1_1	2	1	1	14	641	28.5
1_1	2	1	1	14	689	28.1
1_1	2	1	1	15	0	28.5
1_1	2	1	1	15	162	27.5
1_1	2	1	1	15	233	25.4
1_1	2	1	1	15	267	26.7
1_1	2	1	1	15	315	25.6
1_1	2	1	1	15	386	26.2
1_1	2	1	1	15	442	25.8
1_1	2	1	1	15	570	25.1
1_1	2	1	1	15	641	26.4
1_1	2	1	1	15	689	26.1
1_2	2	1	2	16	0	31.5
1_2	2	1	2	16	162	30.8
1_2	2	1	2	16	233	30.5
1_2	2	1	2	16	267	30
1_2	2	1	2	16	315	29.5
1_2	2	1	2	16	386	29.5
1_2	2	1	2	16	442	29.1
1_2	2	1	2	16	570	29.4
1_2	2	1	2	16	641	29.4
1_2	2	1	2	16	689	28.9
1_1	2	1	1	17	0	30.7
1_1	2	1	1	17	162	29.5
1_1	2	1	1	17	233	29.2
1_1	2	1	1	17	267	29.1
1_1	2	1	1	17	315	28.2
1_1	2	1	1	17	386	28.8
1_1	2	1	1	17	442	28.3
1_1	2	1	1	17	570	28.1
1_1	2	1	1	17	641	28.5
1_1	2	1	1	17	689	27.9
1_1	2	1	1	18	0	28.9
1_1	2	1	1	18	162	28.3
1_1	2	1	1	18	233	26.8
1_1	2	1	1	18	267	27.9
1_1	2	1	1	18	315	26.9
1_1	2	1	1	18	386	27.7
1_1	2	1	1	18	442	26.7
1_1	2	1	1	18	570	26.3
1_1	2	1	1	18	641	27.6
1_1	2	1	1	18	689	26.7
1_2	2	1	2	19	0	34.8
1_2	2	1	2	19	162	33.8
1_2	2	1	2	19	233	33.1
1_2	2	1	2	19	267	32.7
1_2	2	1	2	19	315	32.1
1_2	2	1	2	19	386	31.9
1_2	2	1	2	19	442	31.8
1_2	2	1	2	19	570	31.8
1_2	2	1	2	19	641	31.3
1_2	2	1	2	19	689	30.9
1_1	2	1	1	20	0	34.2
1_1	2	1	1	20	162	33.1
1_1	2	1	1	20	233	32.3
1_1	2	1	1	20	267	32
1_1	2	1	1	20	315	31.2
1_1	2	1	1	20	386	30.8
1_1	2	1	1	20	442	30.8
1_1	2	1	1	20	570	30.7
1_1	2	1	1	20	641	30.6
1_1	2	1	1	20	689	30.2
1_1	2	1	1	21	0	34
1_1	2	1	1	21	162	32.8
1_1	2	1	1	21	233	30.5
1_1	2	1	1	21	267	30.9
1_1	2	1	1	21	315	30.7
1_1	2	1	1	21	386	30.7
1_1	2	1	1	21	442	30.6
1_1	2	1	1	21	570	30.7
1_1	2	1	1	21	641	30.2
1_1	2	1	1	21	689	29.8
1_2	2	1	2	22	0	34.6
1_2	2	1	2	22	162	33.9
1_2	2	1	2	22	233	33.1
1_2	2	1	2	22	267	32.9
1_2	2	1	2	22	315	32.2
1_2	2	1	2	22	386	32.2
1_2	2	1	2	22	442	31.8
1_2	2	1	2	22	570	31.8
1_2	2	1	2	22	641	31.6
1_2	2	1	2	22	689	31
1_1	2	1	1	23	0	34
1_1	2	1	1	23	162	32.8
1_1	2	1	1	23	233	31.8
1_1	2	1	1	23	267	31.6
1_1	2	1	1	23	315	30.8
1_1	2	1	1	23	386	31.1
1_1	2	1	1	23	442	30.7
1_1	2	1	1	23	570	30.6
1_1	2	1	1	23	641	30.2
1_1	2	1	1	23	689	29.5
1_1	2	1	1	24	0	34.7
1_1	2	1	1	24	162	31.5
1_1	2	1	1	24	233	30.9
1_1	2	1	1	24	267	30.8
1_1	2	1	1	24	315	29.5
1_1	2	1	1	24	386	29.5
1_1	2	1	1	24	442	29.5
1_1	2	1	1	24	570	29.9
1_1	2	1	1	24	641	29.6
1_1	2	1	1	24	689	29
1_2	2	1	2	25	0	34.8
1_2	2	1	2	25	162	34
1_2	2	1	2	25	233	33.2
1_2	2	1	2	25	267	33.1
1_2	2	1	2	25	315	32.3
1_2	2	1	2	25	386	32.3
1_2	2	1	2	25	442	32
1_2	2	1	2	25	570	31.6
1_2	2	1	2	25	641	31.6
1_2	2	1	2	25	689	31.1
1_1	2	1	1	26	0	34.4
1_1	2	1	1	26	162	33.2
1_1	2	1	1	26	233	32.6
1_1	2	1	1	26	267	32
1_1	2	1	1	26	315	31.4
1_1	2	1	1	26	386	32.1
1_1	2	1	1	26	442	31.6
1_1	2	1	1	26	570	31.1
1_1	2	1	1	26	641	31
1_1	2	1	1	26	689	30.7
1_1	2	1	1	27	0	34.6
1_1	2	1	1	27	162	32
1_1	2	1	1	27	233	32.3
1_1	2	1	1	27	267	31.8
1_1	2	1	1	27	315	31.1
1_1	2	1	1	27	386	31.4
1_1	2	1	1	27	442	31
1_1	2	1	1	27	570	31.1
1_1	2	1	1	27	641	30.8
1_1	2	1	1	27	689	30.2
1_2	2	1	2	28	0	33.3
1_2	2	1	2	28	162	32.6
1_2	2	1	2	28	233	31.7
1_2	2	1	2	28	267	31.7
1_2	2	1	2	28	315	31.3
1_2	2	1	2	28	386	30.9
1_2	2	1	2	28	442	30.9
1_2	2	1	2	28	570	31.1
1_2	2	1	2	28	641	30.8
1_2	2	1	2	28	689	30.2
1_1	2	1	1	29	0	32.4
1_1	2	1	1	29	162	31.4
1_1	2	1	1	29	233	30.4
1_1	2	1	1	29	267	30.1
1_1	2	1	1	29	315	29.9
1_1	2	1	1	29	386	29.9
1_1	2	1	1	29	442	29.6
1_1	2	1	1	29	570	29.6
1_1	2	1	1	29	641	29.7
1_1	2	1	1	29	689	28.9
1_1	2	1	1	30	0	35.7
1_1	2	1	1	30	162	30.2
1_1	2	1	1	30	233	29.2
1_1	2	1	1	30	267	27.5
1_1	2	1	1	30	315	27.8
1_1	2	1	1	30	386	26.9
1_1	2	1	1	30	442	27.6
1_1	2	1	1	30	570	28.3
1_1	2	1	1	30	641	26.2
1_1	2	1	1	30	689	26.4
1_2	2	1	2	31	0	32.4
1_2	2	1	2	31	162	32.3
1_2	2	1	2	31	233	31.7
1_2	2	1	2	31	267	31.6
1_2	2	1	2	31	315	30.8
1_2	2	1	2	31	386	30.7
1_2	2	1	2	31	442	30.1
1_2	2	1	2	31	570	30.7
1_2	2	1	2	31	641	30.5
1_2	2	1	2	31	689	29.8
1_2	2	1	2	32	0	32.4
1_2	2	1	2	32	162	30.6
1_2	2	1	2	32	233	30
1_2	2	1	2	32	267	29.6
1_2	2	1	2	32	315	29.3
1_2	2	1	2	32	386	29.1
1_2	2	1	2	32	442	29
1_2	2	1	2	32	570	29.3
1_2	2	1	2	32	641	29.4
1_2	2	1	2	32	689	28.5
1_1	2	1	1	33	0	37.7
1_1	2	1	1	33	162	29.6
1_1	2	1	1	33	233	28.1
1_1	2	1	1	33	267	26
1_1	2	1	1	33	315	26.2
1_1	2	1	1	33	386	24.7
1_1	2	1	1	33	442	25.3
1_1	2	1	1	33	570	27.2
1_1	2	1	1	33	641	24.5
1_1	2	1	1	33	689	24.5
1_2	2	1	2	34	0	33.2
1_2	2	1	2	34	162	32
1_2	2	1	2	34	233	31.3
1_2	2	1	2	34	267	30.7
1_2	2	1	2	34	315	30.3
1_2	2	1	2	34	386	30.2
1_2	2	1	2	34	442	30.1
1_2	2	1	2	34	570	30.3
1_2	2	1	2	34	641	29.9
1_2	2	1	2	34	689	29.5
1_1	2	1	1	35	0	32.2
1_1	2	1	1	35	162	31
1_1	2	1	1	35	233	30.3
1_1	2	1	1	35	267	29.6
1_1	2	1	1	35	315	29.3
1_1	2	1	1	35	386	29.3
1_1	2	1	1	35	442	29.2
1_1	2	1	1	35	570	28.9
1_1	2	1	1	35	641	29.3
1_1	2	1	1	35	689	28.6
1_1	2	1	1	36	0	33.7
1_1	2	1	1	36	162	30.3
1_1	2	1	1	36	233	29.1
1_1	2	1	1	36	267	28.2
1_1	2	1	1	36	315	28.5
1_1	2	1	1	36	386	27.1
1_1	2	1	1	36	442	28.2
1_1	2	1	1	36	570	27.7
1_1	2	1	1	36	641	27.3
1_1	2	1	1	36	689	26.2
2_1	2	2	1	1	0	31.5
2_1	2	2	1	1	162	31.4
2_1	2	2	1	1	178	29.9
2_1	2	2	1	1	300	30.3
2_1	2	2	1	1	373	30.2
2_1	2	2	1	1	387	30.1
2_1	2	2	1	1	441	30.1
2_1	2	2	1	1	492	30.3
2_1	2	2	1	1	542	30
2_1	2	2	1	1	600	29.2
2_1	2	2	1	2	0	32
2_1	2	2	1	2	162	31.5
2_1	2	2	1	2	178	29.3
2_1	2	2	1	2	300	29.7
2_1	2	2	1	2	373	29.8
2_1	2	2	1	2	387	29.8
2_1	2	2	1	2	441	30
2_1	2	2	1	2	492	29.8
2_1	2	2	1	2	542	29.6
2_1	2	2	1	2	600	29.2
2_1	2	2	1	3	0	30.5
2_1	2	2	1	3	162	30.2
2_1	2	2	1	3	178	29.2
2_1	2	2	1	3	300	29.6
2_1	2	2	1	3	373	28.5
2_1	2	2	1	3	387	29.7
2_1	2	2	1	3	441	30.1
2_1	2	2	1	3	492	30.1
2_1	2	2	1	3	542	30.1
2_1	2	2	1	3	600	29.2
2_1	2	2	1	4	0	31.9
2_1	2	2	1	4	162	31.4
2_1	2	2	1	4	178	29.6
2_1	2	2	1	4	300	29.5
2_1	2	2	1	4	373	29.4
2_1	2	2	1	4	387	29.3
2_1	2	2	1	4	441	29
2_1	2	2	1	4	492	29.4
2_1	2	2	1	4	542	29.1
2_1	2	2	1	4	600	28.4
2_1	2	2	1	5	0	31.7
2_1	2	2	1	5	162	31.3
2_1	2	2	1	5	178	29.8
2_1	2	2	1	5	300	30.1
2_1	2	2	1	5	373	29.9
2_1	2	2	1	5	387	29.9
2_1	2	2	1	5	441	29.5
2_1	2	2	1	5	492	29.6
2_1	2	2	1	5	542	29.6
2_1	2	2	1	5	600	28.8
2_1	2	2	1	6	0	27.8
2_1	2	2	1	6	162	25.5
2_1	2	2	1	6	178	25.6
2_1	2	2	1	6	300	26.6
2_1	2	2	1	6	373	27
2_1	2	2	1	6	387	26.8
2_1	2	2	1	6	441	29.3
2_1	2	2	1	6	492	27.5
2_1	2	2	1	6	542	29
2_1	2	2	1	6	600	27
2_1	2	2	1	7	0	32.8
2_1	2	2	1	7	162	32.4
2_1	2	2	1	7	178	30.5
2_1	2	2	1	7	300	30.4
2_1	2	2	1	7	373	30.7
2_1	2	2	1	7	387	30.2
2_1	2	2	1	7	441	29.6
2_1	2	2	1	7	492	29.9
2_1	2	2	1	7	542	29.6
2_1	2	2	1	7	600	29.3
2_2	2	2	2	8	0	32.7
2_2	2	2	2	8	162	32
2_2	2	2	2	8	178	30
2_2	2	2	2	8	300	30.3
2_2	2	2	2	8	373	30.6
2_2	2	2	2	8	387	29.8
2_2	2	2	2	8	441	29.6
2_2	2	2	2	8	492	29.7
2_2	2	2	2	8	542	29.7
2_2	2	2	2	8	600	29
2_2	2	2	2	9	0	32.2
2_2	2	2	2	9	162	31.1
2_2	2	2	2	9	178	29.6
2_2	2	2	2	9	300	30
2_2	2	2	2	9	373	30.4
2_2	2	2	2	9	387	30.1
2_2	2	2	2	9	441	30.2
2_2	2	2	2	9	492	29.9
2_2	2	2	2	9	542	30.5
2_2	2	2	2	9	600	28.6
2_1	2	2	1	10	0	34.4
2_1	2	2	1	10	162	33.6
2_1	2	2	1	10	178	32.1
2_1	2	2	1	10	300	32.2
2_1	2	2	1	10	373	31.8
2_1	2	2	1	10	387	31.7
2_1	2	2	1	10	441	31.6
2_1	2	2	1	10	492	31.9
2_1	2	2	1	10	542	31.7
2_1	2	2	1	10	600	31
2_2	2	2	2	11	0	33.5
2_2	2	2	2	11	162	33.2
2_2	2	2	2	11	178	31.7
2_2	2	2	2	11	300	31.9
2_2	2	2	2	11	373	31.4
2_2	2	2	2	11	387	31.6
2_2	2	2	2	11	441	31.7
2_2	2	2	2	11	492	31.9
2_2	2	2	2	11	542	31.6
2_2	2	2	2	11	600	30.9
2_2	2	2	2	12	0	32.2
2_2	2	2	2	12	162	32.1
2_2	2	2	2	12	178	30.3
2_2	2	2	2	12	300	30.9
2_2	2	2	2	12	373	31.2
2_2	2	2	2	12	387	30.3
2_2	2	2	2	12	441	31.8
2_2	2	2	2	12	492	30.7
2_2	2	2	2	12	542	31.2
2_2	2	2	2	12	600	29.8
2_1	2	2	1	13	0	34
2_1	2	2	1	13	162	33
2_1	2	2	1	13	178	31.3
2_1	2	2	1	13	300	31.4
2_1	2	2	1	13	373	31.3
2_1	2	2	1	13	387	31.2
2_1	2	2	1	13	441	31.1
2_1	2	2	1	13	492	31.5
2_1	2	2	1	13	542	31
2_1	2	2	1	13	600	30.3
2_2	2	2	2	14	0	33.4
2_2	2	2	2	14	162	33
2_2	2	2	2	14	178	31.1
2_2	2	2	2	14	300	31.3
2_2	2	2	2	14	373	31.1
2_2	2	2	2	14	387	30.9
2_2	2	2	2	14	441	30.9
2_2	2	2	2	14	492	30.7
2_2	2	2	2	14	542	30.4
2_2	2	2	2	14	600	29.4
2_2	2	2	2	15	0	33
2_2	2	2	2	15	162	30.1
2_2	2	2	2	15	178	29
2_2	2	2	2	15	300	29.7
2_2	2	2	2	15	373	30.2
2_2	2	2	2	15	387	29.7
2_2	2	2	2	15	441	30.6
2_2	2	2	2	15	492	29.7
2_2	2	2	2	15	542	30.5
2_2	2	2	2	15	600	28.6
2_1	2	2	1	16	0	33.8
2_1	2	2	1	16	162	32.9
2_1	2	2	1	16	178	31.3
2_1	2	2	1	16	300	31.4
2_1	2	2	1	16	373	31.2
2_1	2	2	1	16	387	31.2
2_1	2	2	1	16	441	31
2_1	2	2	1	16	492	31.4
2_1	2	2	1	16	542	30.8
2_1	2	2	1	16	600	30.1
2_1	2	2	1	17	0	33.6
2_1	2	2	1	17	162	32.8
2_1	2	2	1	17	178	31.2
2_1	2	2	1	17	300	31.4
2_1	2	2	1	17	373	31.2
2_1	2	2	1	17	387	31.1
2_1	2	2	1	17	441	30.9
2_1	2	2	1	17	492	31
2_1	2	2	1	17	542	30.8
2_1	2	2	1	17	600	30.2
2_2	2	2	2	18	0	35
2_2	2	2	2	18	162	32.9
2_2	2	2	2	18	178	29.9
2_2	2	2	2	18	300	30.4
2_2	2	2	2	18	373	30.7
2_2	2	2	2	18	387	30.5
2_2	2	2	2	18	441	30.4
2_2	2	2	2	18	492	30.3
2_2	2	2	2	18	542	30.1
2_2	2	2	2	18	600	29
2_2	2	2	2	19	0	32.5
2_2	2	2	2	19	162	32.3
2_2	2	2	2	19	178	31.3
2_2	2	2	2	19	300	31.6
2_2	2	2	2	19	373	31.4
2_2	2	2	2	19	387	31.5
2_2	2	2	2	19	441	31
2_2	2	2	2	19	492	31.4
2_2	2	2	2	19	542	31.2
2_2	2	2	2	19	600	30.4
2_2	2	2	2	20	0	31.4
2_2	2	2	2	20	162	31.4
2_2	2	2	2	20	178	30.6
2_2	2	2	2	20	300	30.8
2_2	2	2	2	20	373	30.3
2_2	2	2	2	20	387	30.8
2_2	2	2	2	20	441	30.7
2_2	2	2	2	20	492	30.6
2_2	2	2	2	20	542	30.9
2_2	2	2	2	20	600	29.5
2_2	2	2	2	21	0	31.2
2_2	2	2	2	21	162	31
2_2	2	2	2	21	178	30.1
2_2	2	2	2	21	300	29.4
2_2	2	2	2	21	373	29.5
2_2	2	2	2	21	387	30.7
2_2	2	2	2	21	441	30.3
2_2	2	2	2	21	492	30.1
2_2	2	2	2	21	542	30.4
2_2	2	2	2	21	600	28.3
2_1	2	2	1	22	0	31.8
2_1	2	2	1	22	162	31.3
2_1	2	2	1	22	178	30.2
2_1	2	2	1	22	300	30.6
2_1	2	2	1	22	373	30.5
2_1	2	2	1	22	387	30.5
2_1	2	2	1	22	441	30.4
2_1	2	2	1	22	492	30.6
2_1	2	2	1	22	542	29.9
2_1	2	2	1	22	600	29.5
2_1	2	2	1	23	0	31.6
2_1	2	2	1	23	162	31
2_1	2	2	1	23	178	29.8
2_1	2	2	1	23	300	30.1
2_1	2	2	1	23	373	30.1
2_1	2	2	1	23	387	30.1
2_1	2	2	1	23	441	30
2_1	2	2	1	23	492	30
2_1	2	2	1	23	542	29.3
2_1	2	2	1	23	600	28.6
2_1	2	2	1	24	0	28.3
2_1	2	2	1	24	162	26.8
2_1	2	2	1	24	178	26
2_1	2	2	1	24	300	27.6
2_1	2	2	1	24	373	28.3
2_1	2	2	1	24	387	27.1
2_1	2	2	1	24	441	29.1
2_1	2	2	1	24	492	27
2_1	2	2	1	24	542	28.9
2_1	2	2	1	24	600	26.9
2_1	2	2	1	25	0	31.7
2_1	2	2	1	25	162	31.2
2_1	2	2	1	25	178	29.9
2_1	2	2	1	25	300	30.5
2_1	2	2	1	25	373	30.2
2_1	2	2	1	25	387	30.2
2_1	2	2	1	25	441	29.9
2_1	2	2	1	25	492	30
2_1	2	2	1	25	542	30.2
2_1	2	2	1	25	600	29.4
2_1	2	2	1	26	0	31.8
2_1	2	2	1	26	162	31.2
2_1	2	2	1	26	178	29.8
2_1	2	2	1	26	300	30.2
2_1	2	2	1	26	373	30.2
2_1	2	2	1	26	387	29.9
2_1	2	2	1	26	441	29.9
2_1	2	2	1	26	492	29.9
2_1	2	2	1	26	542	30
2_1	2	2	1	26	600	28.9
2_1	2	2	1	27	0	30
2_1	2	2	1	27	162	30.6
2_1	2	2	1	27	178	28.5
2_1	2	2	1	27	300	29.9
2_1	2	2	1	27	373	30.2
2_1	2	2	1	27	387	28.7
2_1	2	2	1	27	441	29.6
2_1	2	2	1	27	492	29.6
2_1	2	2	1	27	542	29.9
2_1	2	2	1	27	600	28.2
2_2	2	2	2	28	0	29.5
2_2	2	2	2	28	162	29.3
2_2	2	2	2	28	178	28.4
2_2	2	2	2	28	300	28.4
2_2	2	2	2	28	373	28.5
2_2	2	2	2	28	387	28.7
2_2	2	2	2	28	441	28.5
2_2	2	2	2	28	492	29
2_2	2	2	2	28	542	29
2_2	2	2	2	28	600	28.5
2_1	2	2	1	29	0	28.7
2_1	2	2	1	29	162	28.3
2_1	2	2	1	29	178	26.9
2_1	2	2	1	29	300	27.6
2_1	2	2	1	29	373	27.4
2_1	2	2	1	29	387	27.6
2_1	2	2	1	29	441	28.1
2_1	2	2	1	29	492	27.8
2_1	2	2	1	29	542	28
2_1	2	2	1	29	600	27.3
2_1	2	2	1	30	0	25.9
2_1	2	2	1	30	162	27.1
2_1	2	2	1	30	178	24.1
2_1	2	2	1	30	300	25.7
2_1	2	2	1	30	373	26.6
2_1	2	2	1	30	387	26.1
2_1	2	2	1	30	441	27.7
2_1	2	2	1	30	492	27.1
2_1	2	2	1	30	542	27.3
2_1	2	2	1	30	600	26.7
2_2	2	2	2	31	0	29.6
2_2	2	2	2	31	162	29.4
2_2	2	2	2	31	178	28.8
2_2	2	2	2	31	300	29.2
2_2	2	2	2	31	373	29
2_2	2	2	2	31	387	29
2_2	2	2	2	31	441	29.1
2_2	2	2	2	31	492	29.2
2_2	2	2	2	31	542	29.2
2_2	2	2	2	31	600	28.7
2_1	2	2	1	32	0	28.8
2_1	2	2	1	32	162	28.5
2_1	2	2	1	32	178	27.2
2_1	2	2	1	32	300	27.7
2_1	2	2	1	32	373	27.6
2_1	2	2	1	32	387	27.5
2_1	2	2	1	32	441	27.8
2_1	2	2	1	32	492	27.5
2_1	2	2	1	32	542	27.5
2_1	2	2	1	32	600	26.8
2_1	2	2	1	33	0	25.2
2_1	2	2	1	33	162	23.3
2_1	2	2	1	33	178	23
2_1	2	2	1	33	300	24.8
2_1	2	2	1	33	373	25.2
2_1	2	2	1	33	387	24.6
2_1	2	2	1	33	441	27
2_1	2	2	1	33	492	26
2_1	2	2	1	33	542	26.6
2_1	2	2	1	33	600	24.3
2_2	2	2	2	34	0	29.8
2_2	2	2	2	34	162	29.4
2_2	2	2	2	34	178	28.7
2_2	2	2	2	34	300	29.3
2_2	2	2	2	34	373	29
2_2	2	2	2	34	387	29.1
2_2	2	2	2	34	441	29.1
2_2	2	2	2	34	492	29.2
2_2	2	2	2	34	542	29
2_2	2	2	2	34	600	28.6
2_1	2	2	1	35	0	29.3
2_1	2	2	1	35	162	28.8
2_1	2	2	1	35	178	27.4
2_1	2	2	1	35	300	28
2_1	2	2	1	35	373	28.1
2_1	2	2	1	35	387	27.8
2_1	2	2	1	35	441	27.8
2_1	2	2	1	35	492	27.5
2_1	2	2	1	35	542	28
2_1	2	2	1	35	600	27
2_1	2	2	1	36	0	27
2_1	2	2	1	36	162	26.7
2_1	2	2	1	36	178	23.9
2_1	2	2	1	36	300	25.6
2_1	2	2	1	36	373	26.7
2_1	2	2	1	36	387	25.5
2_1	2	2	1	36	441	27
2_1	2	2	1	36	492	26.1
2_1	2	2	1	36	542	27.2
2_1	2	2	1	36	600	25.5

## Sheet: lapwing clutch_cool
ID_arrangement	clutch	arrangement	position	point	time	temp0	cool rate (slope)
1_1	1	1	1	2	0	27.6	-0.00229515
1_1	1	1	1	3	0	24.8	-9.8e-05
1_1	1	1	1	5	0	27.7	-0.00311634
1_1	1	1	1	6	0	24	-0.000488255
1_1	1	1	1	8	0	27.2	-0.00299311
1_1	1	1	1	9	0	25.2	-0.00139865
1_1	1	1	1	11	0	32	-0.0053624
1_1	1	1	1	12	0	31.4	-0.00553923
1_1	1	1	1	14	0	32.3	-0.00542617
1_1	1	1	1	15	0	30.6	-0.00650322
1_1	1	1	1	17	0	31.8	-0.00517108
1_1	1	1	1	18	0	30.5	-0.00526146
1_1	1	1	1	20	0	32.4	-0.00484812
1_1	1	1	1	21	0	32	-0.00498212
1_1	1	1	1	23	0	32.7	-0.00530684
1_1	1	1	1	24	0	30.9	-0.0047198
1_1	1	1	1	26	0	32.9	-0.00520903
1_1	1	1	1	27	0	32	-0.00411007
1_1	1	1	1	30	0	33	-0.00684751
1_1	1	1	1	33	0	34.4	-0.00827374
1_1	1	1	1	35	0	32.7	-0.005398
1_1	1	1	1	36	0	33.3	-0.00567851
1_1	2	1	1	2	0	31.4	-0.0040318
1_1	2	1	1	3	0	30.3	-0.00582401
1_1	2	1	1	5	0	31.6	-0.00474993
1_1	2	1	1	6	0	28.7	-0.0040528
1_1	2	1	1	8	0	30.7	-0.00349048
1_1	2	1	1	9	0	29.6	-0.00423309
1_1	2	1	1	11	0	30.7	-0.00375456
1_1	2	1	1	12	0	28.8	-0.00288569
1_1	2	1	1	14	0	30.9	-0.00340507
1_1	2	1	1	15	0	28.5	-0.00290266
1_1	2	1	1	17	0	30.7	-0.00333755
1_1	2	1	1	18	0	28.9	-0.00258214
1_1	2	1	1	20	0	34.2	-0.00544094
1_1	2	1	1	21	0	34	-0.00480775
1_1	2	1	1	23	0	34	-0.00563623
1_1	2	1	1	24	0	34.7	-0.0062858
1_1	2	1	1	26	0	34.4	-0.00480083
1_1	2	1	1	27	0	34.6	-0.00482945
1_1	2	1	1	29	0	32.4	-0.00411432
1_1	2	1	1	30	0	35.7	-0.0101476
1_1	2	1	1	33	0	37.7	-0.0140801
1_1	2	1	1	35	0	32.2	-0.00440287
1_1	2	1	1	36	0	33.7	-0.00834071
1_2	1	1	2	1	0	29	-0.00327323
1_2	1	1	2	4	0	28.9	-0.00277382
1_2	1	1	2	7	0	28.9	-0.00382604
1_2	1	1	2	10	0	32.9	-0.00532953
1_2	1	1	2	13	0	33.1	-0.00453162
1_2	1	1	2	16	0	33.1	-0.00511123
1_2	1	1	2	19	0	33.1	-0.00465701
1_2	1	1	2	22	0	32.9	-0.00464684
1_2	1	1	2	25	0	33.4	-0.00522586
1_2	1	1	2	28	0	33.2	-0.00509108
1_2	1	1	2	29	0	32.6	-0.00488177
1_2	1	1	2	31	0	33	-0.00504706
1_2	1	1	2	32	0	32.5	-0.00562178
1_2	1	1	2	34	0	32.7	-0.00477301
1_2	2	1	2	1	0	31.7	-0.00381677
1_2	2	1	2	4	0	31.9	-0.00363995
1_2	2	1	2	7	0	31.2	-0.00335891
1_2	2	1	2	10	0	31.4	-0.003153
1_2	2	1	2	13	0	31.4	-0.00304589
1_2	2	1	2	16	0	31.5	-0.00338868
1_2	2	1	2	19	0	34.8	-0.00516474
1_2	2	1	2	22	0	34.6	-0.00483084
1_2	2	1	2	25	0	34.8	-0.00512435
1_2	2	1	2	28	0	33.3	-0.00385209
1_2	2	1	2	31	0	32.4	-0.00365484
1_2	2	1	2	32	0	32.4	-0.00415322
1_2	2	1	2	34	0	33.2	-0.00458592
2_1	1	2	1	1	0	32.6	-0.011095
2_1	1	2	1	4	0	33	-0.0117239
2_1	1	2	1	7	0	32.9	-0.0109744
2_1	1	2	1	10	0	30.3	-0.00951114
2_1	1	2	1	11	0	30.7	-0.00962124
2_1	1	2	1	12	0	30.7	-0.00872391
2_1	1	2	1	13	0	28.3	-0.00786516
2_1	1	2	1	14	0	30.9	-0.0130152
2_1	1	2	1	16	0	30.5	-0.0104054
2_1	1	2	1	19	0	31.6	-0.0109113
2_1	1	2	1	20	0	32.6	-0.0117839
2_1	1	2	1	22	0	30.5	-0.00984353
2_1	1	2	1	23	0	31.4	-0.0111587
2_1	1	2	1	25	0	30.3	-0.00997069
2_1	1	2	1	26	0	30.7	-0.00989395
2_1	1	2	1	28	0	32.2	-0.0107191
2_1	1	2	1	31	0	31.2	-0.0105123
2_1	1	2	1	32	0	32	-0.00927212
2_1	1	2	1	33	0	30.3	-0.0139626
2_1	1	2	1	34	0	31.3	-0.0110195
2_1	1	2	1	35	0	31.8	-0.0101633
2_1	1	2	1	36	0	30.8	-0.0109189
2_1	2	2	1	1	0	31.5	-0.00287415
2_1	2	2	1	2	0	32	-0.00363626
2_1	2	2	1	3	0	30.5	-0.000829546
2_1	2	2	1	4	0	31.9	-0.00510244
2_1	2	2	1	5	0	31.7	-0.00405104
2_1	2	2	1	6	0	27.8	0.00289434
2_1	2	2	1	7	0	32.8	-0.00564066
2_1	2	2	1	10	0	34.4	-0.00480924
2_1	2	2	1	13	0	34	-0.00489075
2_1	2	2	1	16	0	33.8	-0.00497743
2_1	2	2	1	17	0	33.6	-0.00479234
2_1	2	2	1	22	0	31.8	-0.00287306
2_1	2	2	1	23	0	31.6	-0.00374094
2_1	2	2	1	24	0	28.3	0.000951584
2_1	2	2	1	25	0	31.7	-0.00290732
2_1	2	2	1	26	0	31.8	-0.00351751
2_1	2	2	1	27	0	30	-0.00146352
2_1	2	2	1	29	0	28.7	-0.001004
2_1	2	2	1	30	0	25.9	0.00292187
2_1	2	2	1	32	0	28.8	-0.00232201
2_1	2	2	1	33	0	25.2	0.00328439
2_1	2	2	1	35	0	29.3	-0.0026512
2_1	2	2	1	36	0	27	0.000346713
2_2	1	2	2	2	0	32.8	-0.0120157
2_2	1	2	2	3	0	33.2	-0.0132179
2_2	1	2	2	5	0	33.3	-0.0112485
2_2	1	2	2	6	0	33	-0.0157642
2_2	1	2	2	8	0	33.4	-0.0118393
2_2	1	2	2	9	0	33.4	-0.0129861
2_2	1	2	2	15	0	33.7	-0.0152913
2_2	1	2	2	17	0	31.2	-0.0111419
2_2	1	2	2	18	0	32	-0.0108662
2_2	1	2	2	21	0	32.6	-0.0101343
2_2	1	2	2	24	0	31.8	-0.01031
2_2	1	2	2	27	0	30.9	-0.0109521
2_2	1	2	2	29	0	32.5	-0.0128184
2_2	1	2	2	30	0	32.5	-0.0105429
2_2	2	2	2	8	0	32.7	-0.0053437
2_2	2	2	2	9	0	32.2	-0.00356288
2_2	2	2	2	11	0	33.5	-0.00349655
2_2	2	2	2	12	0	32.2	-0.0023558
2_2	2	2	2	14	0	33.4	-0.00566695
2_2	2	2	2	15	0	33	-0.00352831
2_2	2	2	2	18	0	35	-0.00748563
2_2	2	2	2	19	0	32.5	-0.00271175
2_2	2	2	2	20	0	31.4	-0.00202051
2_2	2	2	2	21	0	31.2	-0.00276932
2_2	2	2	2	28	0	29.5	-0.000928741
2_2	2	2	2	31	0	29.6	-0.000803886
2_2	2	2	2	34	0	29.8	-0.00117157
